# Supplementary material for: Epitranscriptomic m6A modifications during reactivation of HIV-1 latency in CD4+ T cells
Source: mBio. 2024 Oct 7;15(11):e02214-24. doi: 10.1128/mbio.02214-24 (PMC11559067; doi:10.1128/mbio.02214-24)
Supplement: Table S1 — m6A-SAC-seq and RNA-seq data for J-Lat 10.6 cells. [file mbio.02214-24-s0002.xlsx]

## Sheet: m6A-SAC-seq
gene_name	chromosome	strand	ensembl_id	gene_position	relative_transcript_position	motif	DMSO_1	DMSO_2	DMSO_3	P+I_1	P+I_2	P+I_3	log 2 Fold Change	p_value
PIGN	chr18	-	ENST00000639600	2_exon_of_total_25_exon	0----0.0000----{0.0321}----0.9041----1	GGACU	-0.012	0.02	0.024	0.06	0.143	0.122	3.3443	0.0420587
MVB12B	chr9	+	ENST00000361171	3'-UTR	0----0.0209----0.2193----{0.8303}----1	GGACU	0.015	0.02	0.033	0.239	0.138	0.208	3.10483	0.0256821
SNX8	chr7	-	ENST00000222990	3'-UTR	0----0.0043----0.3014----{0.5976}----1	UGACU	-0.009	0.017	0.056	0.14	0.15	0.253	3.08481	0.0292546
PIMREG	chr17	+	ENST00000250056	5_exon_of_total_5_exon	0----0.0563----{0.5343}----0.5635----1	UGACC	0.023	0.011	0.012	0.115	0.11	0.111	2.86876	0.000413111
NOTCH2	chr1	-	ENST00000256646	22_exon_of_total_34_exon	0----0.0224----{0.3384}----0.6715----1	UGACC	0.023	0.046	0.022	0.261	0.188	0.208	2.85195	0.00722411
ZNF317	chr19	+	ENST00000360385	3'-UTR	0----0.0728----0.5006----{0.6956}----1	UGACU	0.069	0.048	-0.007	0.157	0.286	0.268	2.69235	0.0205739
TM7SF2	chr11	+	ENST00000526809	5'-UTR	0----{0.1592}----0.2063----1.0000----1	UGACU	-0.003	0.029	0.03	0.133	0.097	0.123	2.65617	0.00290442
DNM1	chr9	+	ENST00000341179	3'-UTR	0----0.0283----0.8138----{0.8709}----1	UGACU	0.01	0.046	0.025	0.133	0.131	0.209	2.54585	0.0238476
ENSG00000265303	chr17	+	ENST00000577660	2_intron_of_total_2_intron	NA	UGACU	0.062	0.014	0.014	0.162	0.207	0.117	2.43296	0.0183924
SIPA1	chr11	+	ENST00000534313	15_exon_of_total_16_exon	0----0.0494----{0.8988}----0.9437----1	GGACC	0.023	0.001	0.045	0.124	0.132	0.101	2.37126	0.00483838
POLR3H	chr22	-	ENST00000355209	3'-UTR	0----0.0826----0.2202----{0.9662}----1	AGACC	0.053	0.041	0.023	0.223	0.127	0.203	2.24077	0.0298187
PBRM1	chr3	-	ENST00000356770	3'-UTR	0----0.0004----0.6396----{0.6648}----1	UGACU	0.033	0.01	0.025	0.096	0.08	0.127	2.15571	0.0157663
CARS1	chr11	-	ENST00000531387	3'-UTR	0----0.0250----0.1629----{0.9369}----1	UGACU	0.026	0.025	0.034	0.15	0.118	0.109	2.14903	0.012576
RUNDC1	chr17	+	ENST00000361677	2_exon_of_total_5_exon	0----0.0023----{0.1104}----0.3511----1	AGACC	0.019	0.034	0.02	0.081	0.117	0.121	2.12759	0.0140939
SOD2	chr6	-	ENST00000538183	3'-UTR	0----0.0052----0.0524----{0.2495}----1	UGACU	0.009	0.021	0.073	0.168	0.155	0.126	2.12407	0.0117871
RHPN1	chr8	+	ENST00000289013	3'-UTR	0----0.0303----0.5751----{0.7218}----1	GGACU	0.037	0.025	0.018	0.115	0.098	0.122	2.06609	0.000935374
FBXW8	chr12	+	ENST00000652555	3'-UTR	0----0.0181----0.3878----{0.9883}----1	GGACU	0.098	0.012	0.057	0.256	0.267	0.165	2.04256	0.014962
ACACA	chr17_KI270857v1_alt	-	ENST00000619487	3'-UTR	0----0.0484----0.7663----{0.8932}----1	UGACU	0.015	0.056	0.016	0.099	0.156	0.103	2.04087	0.0196276
TUG1	chr22	+	ENST00000644773	3'-UTR	0----0.0123----0.0741----{0.6220}----1	UGACU	0.005	0.022	0.052	0.121	0.073	0.127	2.02265	0.0229615
RAD17	chr5	+	ENST00000361732	18_exon_of_total_18_exon	0----0.1599----{0.8231}----0.8304----1	AGACU	0.03	0.045	0.073	0.211	0.165	0.205	1.97294	0.00178801
GALK2	chr15	+	ENST00000327171	4_exon_of_total_10_exon	0----0.0438----{0.1021}----0.2974----1	GGACU	0.045	0.019	0.016	0.1	0.11	0.104	1.97269	0.00861028
TFDP2	chr3	-	ENST00000489671	3'-UTR	0----0.0460----0.1817----{0.9488}----1	UGACU	0.082	0.028	0.014	0.131	0.138	0.212	1.9557	0.0249419
KATNA1	chr6	-	ENST00000335647	4_exon_of_total_10_exon	0----0.0267----{0.3640}----0.9032----1	AGACU	0.027	0.044	0.036	0.134	0.105	0.176	1.9555	0.0322326
ANKRD16	chr10	-	ENST00000380094	1_exon_of_total_8_exon	0----0.1971----{0.2732}----0.5944----1	AGACU	0.047	0.063	0.025	0.196	0.202	0.12	1.93999	0.026532
FERMT2	chr14	-	ENST00000395631	12_exon_of_total_15_exon	0----0.0644----{0.4930}----0.6708----1	GGACA	0.074	0.288	0.083	0.433	0.577	0.622	1.87476	0.0128891
STOM	chr9	-	ENST00000286713	3'-UTR	0----0.0200----0.2957----{0.9183}----1	UGACC	0.014	0.054	0.042	0.128	0.109	0.166	1.87328	0.011513
GBF1	chr10	+	ENST00000676513	3'-UTR	0----0.0782----0.9178----{0.9213}----1	GGACC	0.057	0.002	0.033	0.111	0.135	0.091	1.87304	0.0175989
SLC9A8	chr20	+	ENST00000417961	3'-UTR	0----0.0333----0.3176----{0.4896}----1	UGACC	0.059	0.033	0.056	0.115	0.214	0.195	1.82397	0.0457099
RGMB	chr5	+	ENST00000504776	4_exon_of_total_4_exon	NA	UGACC	0.064	0.13	0.038	0.293	0.211	0.317	1.82326	0.010212
POLE4	chr2	+	ENST00000483063	3'-UTR	0----0.0337----0.3564----{0.6135}----1	GGACC	0.035	0.034	0.089	0.121	0.224	0.204	1.79688	0.0336009
XRRA1	chr11	-	ENST00000530562	7_intron_of_total_13_intron	NA	GGACU	0.018	0.098	0.04	0.173	0.23	0.138	1.79408	0.0237843
SHCBP1	chr16	-	ENST00000303383	8_exon_of_total_13_exon	0----0.0039----{0.2347}----0.3939----1	UGACU	0.025	0.024	0.051	0.143	0.103	0.083	1.71809	0.0315742
TRIM44	chr11	+	ENST00000299413	3_exon_of_total_5_exon	0----0.0259----{0.0947}----0.1056----1	AGACA	0.092	0.127	0.233	0.525	0.531	0.429	1.71607	0.00370766
CACNB3	chr12	+	ENST00000548860	12_exon_of_total_12_exon	NA	UGACA	0.126	0.125	0.06	0.382	0.363	0.271	1.70791	0.00725918
SNAPC4	chr9	-	ENST00000689006	3'-UTR	0----0.0109----0.1911----{0.9077}----1	AGACC	0.072	0.022	0.043	0.189	0.113	0.145	1.7061	0.0227458
E2F3	chr6	+	ENST00000346618	3'-UTR	0----0.0703----0.3479----{0.8539}----1	UGACU	0.017	0.065	0.075	0.206	0.148	0.145	1.66828	0.0133032
SRRM2	chr16	+	ENST00000576924	11_exon_of_total_11_exon	0----0.0785----{0.8790}----1.0000----1	GGACC	0.049	0.063	0.051	0.164	0.156	0.193	1.65409	0.00420512
TAF12	chr1	-	ENST00000685589	3_intron_of_total_4_intron	NA	GGACA	0.055	0.105	0.177	0.247	0.422	0.386	1.64642	0.0258779
ELL	chr19	-	ENST00000262809	8_exon_of_total_12_exon	0----0.0038----{0.3131}----0.4738----1	AGACU	0.143	0.148	0.034	0.445	0.25	0.312	1.63155	0.0371101
FIS1	chr7	-	ENST00000474120	5'-UTR	0----{0.1803}----0.4459----0.6426----1	GGACU	0.057	0.071	0.029	0.195	0.129	0.162	1.63019	0.0123596
TLNRD1	chr15	+	ENST00000267984	5'-UTR	0----{0.1264}----0.2772----0.5010----1	UGACU	0.04	0.091	0.006	0.137	0.172	0.113	1.62307	0.0401301
EPOP	chr17	-	ENST00000621654	5'-UTR	0----{0.0762}----0.1419----0.4922----1	GGACC	0.102	0	0.061	0.161	0.207	0.134	1.62282	0.0413992
TCAIM	chr3	+	ENST00000383746	3'-UTR	0----0.1226----0.2292----{0.2668}----1	UGACU	0.122	0.075	0.014	0.249	0.232	0.168	1.62098	0.023518
MZB1	chr5	-	ENST00000302125	3'-UTR	0----0.0616----0.6778----{0.9373}----1	AGACA	0.27	0.163	0.079	0.412	0.684	0.477	1.6193	0.0289638
SERPINB8	chr18	+	ENST00000353706	4_exon_of_total_7_exon	0----0.0499----{0.1594}----0.3820----1	AGACA	0.129	0.045	0.184	0.352	0.367	0.379	1.61685	0.0224918
REEP2	chr5	+	ENST00000378339	3'-UTR	0----0.0713----0.4303----{0.5382}----1	GGACU	0.044	0.041	0.149	0.162	0.282	0.263	1.5952	0.037621
LSM11	chr5	+	ENST00000286307	3'-UTR	0----0.0059----0.1709----{0.2152}----1	AGACU	0.138	0.066	0.077	0.316	0.289	0.222	1.55732	0.0079911
HIPK1	chr1	+	ENST00000426820	3'-UTR	0----0.0257----0.4687----{0.4902}----1	UGACU	0.014	0.046	0.087	0.161	0.16	0.11	1.55187	0.0268401
CEP104	chr1	-	ENST00000675966	16_exon_of_total_17_exon	NA	AGACA	0.093	0.077	0.26	0.474	0.403	0.379	1.54643	0.0258632
SYNGAP1	chr6_GL000256v2_alt	+	ENST00000455687	3'-UTR	0----0.0171----0.6986----{0.7115}----1	GGACA	0.259	0.324	0.213	0.868	0.679	0.777	1.54577	0.00301356
AP3B1	chr5	-	ENST00000519295	23_exon_of_total_27_exon	0----0.0538----{0.4863}----0.5919----1	AGACA	0.133	0.196	0.384	0.896	0.518	0.66	1.54044	0.0331233
SV2A	chr1	-	ENST00000369146	12_intron_of_total_12_intron	NA	GGACA	0.238	0.163	0.117	0.537	0.453	0.513	1.53682	0.00242286
MYO9B	chr19	+	ENST00000682292	2_exon_of_total_40_exon	0----0.0205----{0.0366}----0.8717----1	GGACA	0.225	0.164	0.114	0.484	0.537	0.431	1.52941	0.00205975
WDR24	chr16	-	ENST00000293883	2_exon_of_total_9_exon	0----0.2337----{0.3950}----0.9655----1	GGACU	0.027	0.071	0.034	0.123	0.133	0.124	1.52546	0.0215588
WDR59	chr16	-	ENST00000262144	25_exon_of_total_26_exon	0----0.0180----{0.4571}----0.5157----1	UGACU	0.047	0.054	0.103	0.157	0.219	0.211	1.52479	0.00847595
MAP1S	chr19	+	ENST00000594212	3'-UTR	0----0.0203----0.2403----{0.7253}----1	GGACC	0.016	0.077	0.053	0.164	0.151	0.105	1.52442	0.0222783
TMEM254	chr10	+	ENST00000472622	4_exon_of_total_4_exon	NA	AGACU	0.048	0.124	0.055	0.21	0.245	0.198	1.52439	0.0125772
TRIM39	chr6	+	ENST00000458516	3_exon_of_total_3_exon	0----0.5673----{0.7428}----1.0000----1	GGACC	0.067	0.137	0.106	0.233	0.323	0.331	1.51667	0.0102523
ZZEF1	chr17	-	ENST00000381638	38_exon_of_total_55_exon	0----0.0118----{0.5450}----0.7868----1	AGACC	0.062	0.125	0.047	0.178	0.189	0.302	1.5155	0.0459135
WTAP	chr6	+	ENST00000358372	6_intron_of_total_7_intron	NA	UGACU	0.054	0.026	0.103	0.156	0.215	0.147	1.50111	0.0228299
DUSP3	chr17	-	ENST00000226004	3'-UTR	0----0.0129----0.1492----{0.7431}----1	GGACC	0.026	0.077	0.073	0.144	0.172	0.181	1.49767	0.00809475
UBAC1	chr9	-	ENST00000371756	4_exon_of_total_10_exon	0----0.1134----{0.2978}----0.7683----1	AGACC	0.035	0.085	0.071	0.152	0.232	0.155	1.49671	0.0279902
VPS8	chr3	+	ENST00000287546	14_exon_of_total_47_exon	0----0.0339----{0.2732}----0.8833----1	UGACC	0.068	0.108	0.011	0.149	0.188	0.189	1.49202	0.0393018
ATP2B4	chr1	+	ENST00000367218	3'-UTR	0----0.1006----0.4945----{0.6393}----1	AGACA	0.074	0.242	0.114	0.354	0.527	0.328	1.49141	0.0339819
PAGR1	chr16	+	ENST00000320330	3'-UTR	0----0.0965----0.2940----{0.8807}----1	AGACC	0.031	0.05	0.052	0.131	0.119	0.123	1.48775	0.00172328
TTYH3	chr7	+	ENST00000258796	3'-UTR	0----0.0354----0.3625----{0.7099}----1	GGACC	0.143	0.093	0.078	0.22	0.311	0.346	1.48181	0.0211174
PIWIL4	chr11	+	ENST00000543336	1_intron_of_total_13_intron	NA	AGACC	0.037	0.075	0.118	0.286	0.173	0.183	1.48094	0.0412318
PIK3R4	chr3	-	ENST00000356763	2_exon_of_total_20_exon	0----0.1112----{0.1754}----0.9240----1	AGACA	0.127	0.449	0.416	0.901	1.013	0.852	1.47939	0.0156381
HMBOX1	chr8	+	ENST00000522468	3'-UTR	0----0.0000----0.1689----{0.6879}----1	AGACA	0.277	0.43	0.253	0.974	0.616	1.082	1.47681	0.0415234
NRAS	chr1	-	ENST00000369535	3'-UTR	0----0.0303----0.1620----{0.5670}----1	AGACU	0.029	0.03	0.082	0.118	0.142	0.125	1.44916	0.029655
PLEKHA3	chr2	+	ENST00000234453	3'-UTR	0----0.0297----0.0947----{0.1037}----1	AGACA	0.078	0.379	0.187	0.496	0.777	0.485	1.4488	0.0463526
CBLL1	chr7	+	ENST00000698938	3'-UTR	0----0.0072----0.3824----{0.7199}----1	UGACC	0.064	0.031	0.053	0.151	0.14	0.113	1.44876	0.00490733
HGSNAT	chr8	+	ENST00000379644	15_exon_of_total_18_exon	0----0.0063----{0.2942}----0.3713----1	AGACA	0.311	0.133	0.133	0.461	0.561	0.55	1.44596	0.0153302
VAV2	chr9	-	ENST00000406606	3'-UTR	0----0.0006----0.5378----{0.5549}----1	UGACU	0.107	0.048	0.147	0.345	0.224	0.249	1.43755	0.0234929
NINL	chr20	-	ENST00000278886	17_exon_of_total_24_exon	0----0.0176----{0.4716}----0.8489----1	AGACC	0.065	0.042	0.11	0.201	0.212	0.169	1.42332	0.0103923
GNG2	chr14	+	ENST00000553560	3_intron_of_total_3_intron	NA	GGACU	0.054	0.076	0.039	0.176	0.143	0.134	1.42249	0.00519174
TTLL1	chr22	-	ENST00000266254	3'-UTR	0----0.1175----0.8502----{0.8566}----1	GGACC	0.122	0.148	0.104	0.267	0.389	0.346	1.42177	0.0185753
CTBP1	chr4	-	ENST00000382952	1_intron_of_total_9_intron	NA	AGACA	0.195	0.13	0.229	0.379	0.556	0.54	1.41276	0.0170753
TMEM181	chr6	+	ENST00000367090	3'-UTR	0----0.0555----0.3432----{0.6883}----1	AGACA	0.107	0.168	0.148	0.323	0.443	0.354	1.40477	0.0109002
ZFYVE26	chr14	-	ENST00000347230	21_exon_of_total_42_exon	0----0.0145----{0.4021}----0.8022----1	UGACU	0.089	0.071	0.15	0.187	0.288	0.341	1.3963	0.0448742
UBOX5	chr20	-	ENST00000217173	3_exon_of_total_5_exon	0----0.0328----{0.2451}----0.4109----1	UGACC	0.098	0.036	0.154	0.259	0.318	0.179	1.39232	0.0431189
SEC24B	chr4	+	ENST00000504968	9_exon_of_total_25_exon	0----0.0241----{0.4813}----0.9825----1	AGACC	0.037	0.054	0.092	0.155	0.151	0.173	1.38818	0.0151927
CHAF1B	chr21	+	ENST00000314103	3'-UTR	0----0.0307----0.4069----{0.8589}----1	GGACA	0.122	0.359	0.201	0.605	0.664	0.516	1.38808	0.0164377
CSRNP2	chr12	-	ENST00000228515	3'-UTR	0----0.0762----0.4375----{0.8430}----1	AGACU	0.033	0.064	0.027	0.115	0.099	0.11	1.38565	0.0170337
FNBP1	chr9	-	ENST00000446176	3'-UTR	0----0.0395----0.3815----{0.4609}----1	GGACU	0.05	0.047	0.026	0.088	0.142	0.091	1.38391	0.0473183
RHOT1	chr17	+	ENST00000333942	15_exon_of_total_19_exon	0----0.0763----{0.4666}----0.6690----1	AGACC	0.025	0.081	0.046	0.129	0.155	0.112	1.38143	0.0190333
TFDP2	chr3	-	ENST00000489671	3'-UTR	0----0.0460----0.1817----{0.9674}----1	AGACA	0.163	0.155	0.11	0.329	0.372	0.408	1.37358	0.00189937
GPR89A	chr1	+	ENST00000313835	5_exon_of_total_14_exon	0----0.0687----{0.2359}----0.7128----1	UGACC	0.046	0.017	0.064	0.113	0.096	0.12	1.37326	0.0221219
PUS7	chr7	-	ENST00000481939	16_intron_of_total_16_intron	NA	UGACU	0.109	0.07	0.119	0.212	0.279	0.279	1.36955	0.0064177
ZNF710	chr15	+	ENST00000268154	3_exon_of_total_5_exon	0----0.0682----{0.4117}----0.4949----1	AGACC	0.102	0.065	0.13	0.302	0.271	0.194	1.36876	0.0211334
DGKQ	chr4	-	ENST00000273814	5_exon_of_total_23_exon	0----0.0187----{0.1344}----0.6272----1	GGACA	0.128	0.14	0.076	0.37	0.311	0.206	1.36653	0.0480491
SP110	chr2	-	ENST00000258381	14_intron_of_total_18_intron	NA	UGACU	0.079	0.062	0.099	0.252	0.179	0.187	1.36457	0.0183335
GATD1	chr11	-	ENST00000465313	3_intron_of_total_3_intron	NA	AGACC	0.057	0.059	0.079	0.143	0.211	0.148	1.36421	0.0329779
SIX5	chr19	-	ENST00000317578	1_exon_of_total_3_exon	0----0.1220----{0.2978}----0.7859----1	AGACC	0.045	0.034	0.052	0.108	0.108	0.121	1.36318	0.000642829
TYW1	chr7	+	ENST00000359626	14_exon_of_total_16_exon	0----0.0438----{0.5601}----0.7042----1	AGACU	0.039	0.073	0.09	0.16	0.151	0.202	1.3446	0.00887065
KIF21B	chr1	-	ENST00000332129	3'-UTR	0----0.0320----0.5246----{0.8329}----1	AGACU	0.072	0.105	0.054	0.175	0.242	0.169	1.34301	0.0183718
AK2	chr1	-	ENST00000373449	6_intron_of_total_6_intron	NA	UGACC	0.027	0.063	0.083	0.143	0.131	0.163	1.33686	0.0163669
MAVS	chr20	+	ENST00000416600	3'-UTR	0----0.0362----0.1397----{0.8586}----1	GGACU	0.087	0.073	0.046	0.153	0.221	0.146	1.33587	0.0306308
SLC25A37	chr8	+	ENST00000417331	2_intron_of_total_3_intron	NA	AGACA	0.307	0.094	0.238	0.412	0.71	0.491	1.33586	0.0467492
RBL1	chr20	-	ENST00000373664	6_exon_of_total_22_exon	0----0.0121----{0.1374}----0.5762----1	UGACU	0.037	0.086	0.063	0.156	0.169	0.142	1.32812	0.00923162
TMEM33	chr4	+	ENST00000325094	3'-UTR	0----0.0535----0.1731----{0.3128}----1	AGACA	0.184	0.189	0.128	0.528	0.326	0.394	1.31674	0.0413718
UTP20	chr12	+	ENST00000261637	35_exon_of_total_62_exon	0----0.0197----{0.5018}----0.9452----1	AGACU	0.04	0.089	0.055	0.146	0.184	0.128	1.31564	0.0146657
EP300	chr22	+	ENST00000263253	18_exon_of_total_31_exon	0----0.0470----{0.4260}----0.8723----1	GGACA	0.125	0.194	0.242	0.462	0.409	0.524	1.31419	0.00426213
NLRC3	chr16	-	ENST00000359128	3'-UTR	0----0.0660----0.5646----{0.8961}----1	UGACA	0.19	0.161	0.109	0.442	0.427	0.272	1.31059	0.0368966
GOSR1	chr17	+	ENST00000225724	3_exon_of_total_9_exon	0----0.0119----{0.0436}----0.1366----1	AGACA	0.183	0.075	0.198	0.273	0.488	0.368	1.30794	0.0475553
PPP1R12C	chr19	-	ENST00000263433	10_exon_of_total_22_exon	0----0.0314----{0.4558}----0.8151----1	AGACA	0.091	0.144	0.186	0.355	0.266	0.421	1.30746	0.0243935
DUSP18	chr22	-	ENST00000430175	2_intron_of_total_2_intron	NA	GGACC	0.108	0.082	0.047	0.199	0.148	0.239	1.30601	0.0270208
MAN2B1	chr19	-	ENST00000456935	7_exon_of_total_24_exon	0----0.0129----{0.3086}----0.9661----1	UGACC	0.029	0.047	0.077	0.135	0.147	0.096	1.30485	0.0230181
HERC4	chr10	-	ENST00000277817	18_exon_of_total_23_exon	0----0.1132----{0.5953}----0.7639----1	GGACC	0.034	0.077	0.068	0.138	0.146	0.158	1.30409	0.0111397
MAP3K10	chr19	+	ENST00000253055	1_exon_of_total_10_exon	0----0.1614----{0.2682}----0.9246----1	GGACC	0.064	0.177	0.194	0.362	0.366	0.346	1.30391	0.0323769
LRRFIP1	chr2	+	ENST00000308482	19_intron_of_total_23_intron	NA	AGACU	0.042	0.03	0.064	0.092	0.113	0.13	1.30055	0.0112925
MAN2B2	chr4	+	ENST00000504248	3'-UTR	0----0.0074----0.9768----{0.9993}----1	GGACA	0.145	0.311	0.337	0.742	0.46	0.75	1.29956	0.0347469
ANTXR1	chr2	+	ENST00000303714	3'-UTR	0----0.0548----0.3441----{0.6869}----1	AGACU	0.089	0.04	0.136	0.2	0.241	0.208	1.29223	0.0283184
TSTD2	chr9	-	ENST00000375173	1_exon_of_total_1_exon	NA	AGACA	0.183	0.379	0.254	0.675	0.814	0.503	1.28758	0.0282903
MTRFR	chr12	+	ENST00000425637	3'-UTR	0----0.0661----0.2020----{0.8418}----1	UGACA	0.162	0.123	0.164	0.452	0.363	0.278	1.28351	0.0428708
BCL2L1	chr20	-	ENST00000376062	2_exon_of_total_2_exon	0----0.1470----{0.4007}----0.4193----1	UGACU	0.027	0.066	0.032	0.095	0.091	0.118	1.28214	0.0202111
MAGED2	chrX	+	ENST00000375053	6_exon_of_total_12_exon	0----0.1128----{0.5595}----0.9942----1	GGACA	0.136	0.089	0.132	0.292	0.329	0.243	1.27511	0.00784607
LMAN1	chr18	-	ENST00000251047	3'-UTR	0----0.0044----0.3221----{0.5506}----1	AGACU	0.062	0.049	0.058	0.144	0.123	0.142	1.27508	0.00145734
TDP2	chr6	-	ENST00000341060	6_exon_of_total_6_exon	0----0.1868----{0.5778}----0.6184----1	GGACC	0.034	0.045	0.067	0.119	0.116	0.118	1.2737	0.0185208
TANK	chr2	+	ENST00000259075	4_exon_of_total_8_exon	0----0.0953----{0.2077}----0.6891----1	AGACA	0.46	0.196	0.468	0.882	0.875	0.958	1.27231	0.0201873
CHMP6	chr17	+	ENST00000571457	6_intron_of_total_6_intron	NA	GGACU	0.063	0.065	0.03	0.123	0.164	0.094	1.26987	0.04649
TPP1	chr11	-	ENST00000299427	3'-UTR	0----0.0063----0.4908----{0.9696}----1	AGACC	0.051	0.067	0.058	0.156	0.137	0.131	1.26849	0.0016925
ZNF777	chr7	-	ENST00000247930	4_exon_of_total_6_exon	0----0.0829----{0.3963}----0.8698----1	AGACC	0.07	0.143	0.044	0.208	0.249	0.16	1.2635	0.0387076
NAIF1	chr9	-	ENST00000470245	2_exon_of_total_2_exon	NA	AGACA	0.474	0.51	0.315	1.015	1.213	0.89	1.26322	0.00879257
TSTD2	chr9	-	ENST00000375173	1_exon_of_total_1_exon	NA	AGACA	0.323	0.379	0.737	1.436	1.038	0.967	1.25776	0.0274117
AKIRIN2	chr6	-	ENST00000257787	2_exon_of_total_5_exon	0----0.2893----{0.4536}----0.6117----1	AGACA	0.159	0.158	0.307	0.446	0.597	0.446	1.25473	0.015054
LZTS1	chr8	-	ENST00000265801	2_exon_of_total_3_exon	0----0.0203----{0.1552}----0.3484----1	AGACA	0.254	0.214	0.19	0.379	0.561	0.627	1.25185	0.0477134
GUK1	chr1	+	ENST00000366730	1_intron_of_total_7_intron	NA	AGACA	0.119	0.17	0.147	0.307	0.307	0.424	1.25141	0.024331
SLCO4A1	chr20	+	ENST00000217159	11_intron_of_total_11_intron	NA	GGACU	0.053	0.042	0.057	0.119	0.095	0.146	1.24393	0.0332741
KNTC1	chr12	+	ENST00000450485	9_exon_of_total_39_exon	0----0.0399----{0.2252}----0.9715----1	AGACA	0.15	0.238	0.117	0.416	0.371	0.406	1.24024	0.0147109
GABARAPL1	chr12	+	ENST00000542722	3'-UTR	0----0.3387----0.4315----{0.7899}----1	GGACA	0.142	0.117	0.094	0.274	0.254	0.304	1.23692	0.00136755
PRKAA1	chr5	-	ENST00000397128	3'-UTR	0----0.0352----0.3550----{0.6290}----1	UGACA	0.248	0.256	0.111	0.529	0.41	0.505	1.23141	0.0112129
SEC63	chr6	-	ENST00000369002	3_exon_of_total_21_exon	0----0.0309----{0.0759}----0.3860----1	AGACC	0.054	0.127	0.148	0.227	0.232	0.313	1.23051	0.020756
EVI5L	chr19	+	ENST00000538904	3'-UTR	0----0.0541----0.6736----{0.8119}----1	GGACA	0.187	0.301	0.136	0.367	0.465	0.63	1.22833	0.0463705
FBXO42	chr1	-	ENST00000375592	3'-UTR	0----0.0390----0.3849----{0.9933}----1	UGACU	0.067	0.031	0.048	0.086	0.119	0.137	1.22803	0.0277821
ARPC4-TTLL3	chr3	+	ENST00000397256	7_intron_of_total_11_intron	NA	AGACU	0.104	0.054	0.059	0.17	0.125	0.213	1.22713	0.0408618
PRRC2A	chr6_GL000255v2_alt	+	ENST00000383464	11_exon_of_total_31_exon	0----0.0294----{0.2045}----0.9730----1	AGACA	0.263	0.214	0.127	0.523	0.52	0.367	1.22307	0.0164723
RNF31	chr14	+	ENST00000559308	5'-UTR	0----{0.6369}----0.7174----1.0000----1	AGACA	0.182	0.27	0.2	0.409	0.478	0.633	1.22113	0.0344123
RFESD	chr5	+	ENST00000511684	5'-UTR	0----{0.1626}----0.4228----1.0000----1	AGACA	0.299	0.251	0.178	0.501	0.491	0.697	1.21416	0.0238046
BCL9	chr1	+	ENST00000683836	10_exon_of_total_10_exon	0----0.1064----{0.7219}----0.8004----1	GGACC	0.041	0.077	0.035	0.138	0.106	0.11	1.21022	0.0175699
RAD51AP1	chr12	+	ENST00000535558	3'-UTR	0----0.0375----0.1995----{0.8770}----1	AGACU	0.069	0.041	0.123	0.148	0.184	0.207	1.20996	0.0305516
SP1	chr12	+	ENST00000327443	3'-UTR	0----0.0151----0.3221----{0.8552}----1	AGACA	0.19	0.328	0.206	0.48	0.724	0.469	1.20838	0.0430717
PRRC2B	chr9	+	ENST00000684596	15_exon_of_total_32_exon	0----0.0236----{0.2291}----0.6181----1	GGACA	0.209	0.096	0.074	0.301	0.33	0.244	1.20709	0.037397
TCF19	chr6_GL000251v2_alt	+	ENST00000439112	5'-UTR	0----{0.1571}----0.2291----0.5445----1	AGACC	0.072	0.062	0.022	0.12	0.13	0.109	1.20244	0.0336551
SERTAD2	chr2	-	ENST00000313349	3'-UTR	0----0.0537----0.2240----{0.9681}----1	AGACC	0.055	0.063	0.029	0.136	0.118	0.084	1.20121	0.0317627
ENSG00000261459	chr16	-	ENST00000569360	3_exon_of_total_4_exon	0----0.1142----{0.3571}----0.7696----1	AGACA	0.272	0.432	0.354	0.855	0.66	0.917	1.2008	0.0119785
BRD2	chr6_GL000252v2_alt	+	ENST00000425016	3_exon_of_total_5_exon	0----0.0000----{0.3029}----0.5556----1	GGACA	0.179	0.075	0.14	0.362	0.254	0.288	1.19813	0.0181838
FBXO44	chr1	+	ENST00000251546	3'-UTR	0----0.1250----{0.4810}----0.4810----1	UGACU	0.103	0.076	0.066	0.181	0.178	0.202	1.19522	0.00231883
PRKCA	chr17	+	ENST00000413366	13_exon_of_total_17_exon	0----0.0267----{0.1856}----0.2519----1	GGACA	0.121	0.132	0.109	0.242	0.244	0.337	1.1849	0.0343842
FOXP4	chr6	+	ENST00000307972	8_exon_of_total_17_exon	0----0.0839----{0.2366}----0.4248----1	GGACA	0.12	0.182	0.116	0.274	0.288	0.388	1.18442	0.0202579
KLF16	chr19	-	ENST00000541015	2_intron_of_total_2_intron	NA	UGACU	0.077	0.063	0.075	0.166	0.172	0.15	1.18254	0.000675279
FAT1	chr4	-	ENST00000441802	27_exon_of_total_27_exon	0----0.0143----{0.9067}----0.9460----1	GGACA	0.166	0.213	0.289	0.454	0.63	0.432	1.18235	0.0265853
RBM6	chr3	+	ENST00000442092	2_intron_of_total_16_intron	NA	AGACC	0.03	0.115	0.086	0.162	0.17	0.191	1.17892	0.0475459
KLF6	chr10	-	ENST00000461124	2_intron_of_total_2_intron	NA	GGACA	0.199	0.163	0.153	0.439	0.351	0.375	1.17769	0.00506494
C6orf47	chr6_GL000253v2_alt	-	ENST00000442972	1_exon_of_total_1_exon	0----0.3332----{0.5832}----0.6906----1	GGACA	0.383	0.392	0.474	0.927	0.992	0.903	1.17594	0.000190756
TMEM127	chr2	-	ENST00000258439	3'-UTR	0----0.0415----0.1558----{0.4593}----1	AGACC	0.117	0.03	0.117	0.231	0.184	0.178	1.16749	0.0424492
EPHA3	chr3	+	ENST00000336596	3'-UTR	0----0.0224----0.5392----{0.5515}----1	AGACA	0.572	0.491	0.77	1.363	1.197	1.552	1.16563	0.00513346
MEX3A	chr1	-	ENST00000532414	3'-UTR	0----0.0709----0.3080----{0.8396}----1	AGACA	0.29	0.587	0.559	1.022	1.166	1.031	1.16456	0.0119596
TMEM86B	chr19	-	ENST00000327042	1_exon_of_total_3_exon	0----0.0177----{0.0441}----0.5642----1	AGACU	0.055	0.096	0.062	0.145	0.161	0.171	1.16314	0.00736295
TMCO3	chr13	+	ENST00000434316	2_exon_of_total_13_exon	0----0.1089----{0.1596}----0.7740----1	GGACA	0.199	0.089	0.233	0.385	0.359	0.421	1.16097	0.0253617
SPRED2	chr2	-	ENST00000356388	3'-UTR	0----0.1354----0.4136----{0.9053}----1	GGACA	0.195	0.089	0.072	0.244	0.234	0.314	1.15362	0.0420008
KPNA6	chr1	+	ENST00000373625	3'-UTR	0----0.0102----0.2292----{0.8008}----1	AGACC	0.042	0.064	0.102	0.187	0.143	0.132	1.15131	0.0252562
ENSG00000203546	chr14	-	ENST00000549185	2_exon_of_total_25_exon	0----0.0124----{0.0440}----0.0653----1	GGACU	0.087	0.044	0.06	0.124	0.128	0.172	1.15049	0.0186985
ADIPOR2	chr12	+	ENST00000537545	2_exon_of_total_3_exon	NA	AGACA	0.315	0.173	0.144	0.444	0.56	0.397	1.14846	0.0235409
DDA1	chr19	+	ENST00000593466	5_exon_of_total_6_exon	0----0.1810----{0.5641}----0.5892----1	AGACA	0.08	0.114	0.089	0.236	0.185	0.206	1.14766	0.00461322
CTNNA1	chr5	+	ENST00000627109	14_exon_of_total_19_exon	0----0.0248----{0.5294}----0.6842----1	AGACA	0.144	0.111	0.132	0.319	0.239	0.299	1.14696	0.0131185
FAM111A	chr11	+	ENST00000528737	5_exon_of_total_5_exon	0----0.4553----{0.5739}----0.7520----1	AAACA	0.323	0.256	0.565	1.001	0.878	0.653	1.14619	0.0291296
PPP2R2A	chr8	+	ENST00000380737	6_exon_of_total_10_exon	0----0.0795----{0.2391}----0.4221----1	AGACA	0.147	0.236	0.227	0.484	0.409	0.456	1.14501	0.002906
SMIM14	chr4	-	ENST00000295958	5_exon_of_total_5_exon	0----0.0259----{0.0731}----0.0739----1	GGACU	0.074	0.108	0.046	0.181	0.158	0.165	1.14439	0.0244126
RRP15	chr1	+	ENST00000366932	2_exon_of_total_5_exon	0----0.0031----{0.0368}----0.1124----1	GGACU	0.185	0.129	0.09	0.285	0.31	0.298	1.1443	0.0216547
PIGO	chr9	-	ENST00000700254	9_exon_of_total_12_exon	0----0.1506----{0.4690}----0.5933----1	AGACC	0.05	0.035	0.053	0.107	0.115	0.083	1.14414	0.0130365
KIFC1	chr6	+	ENST00000428849	7_exon_of_total_11_exon	0----0.0682----{0.5905}----0.9138----1	AGACC	0.039	0.075	0.048	0.119	0.133	0.106	1.14397	0.0102282
ARAF	chrX	+	ENST00000377045	11_exon_of_total_16_exon	0----0.0446----{0.5648}----0.8103----1	AGACU	0.054	0.055	0.037	0.128	0.112	0.081	1.1366	0.0363673
ZNF783	chr7	+	ENST00000378052	2_exon_of_total_14_exon	0----0.0567----{0.1248}----0.3508----1	UGACU	0.107	0.103	0.214	0.286	0.381	0.264	1.13472	0.0297207
MBOAT7	chr19_GL949746v1_alt	-	ENST00000614279	4_intron_of_total_5_intron	NA	GGACU	0.116	0.112	0.036	0.195	0.154	0.229	1.13053	0.0381855
PAFAH1B1	chr17	+	ENST00000397195	3'-UTR	0----0.0972----0.3178----{0.7670}----1	UGACU	0.021	0.054	0.064	0.116	0.113	0.075	1.12899	0.0411486
MARCHF7	chr2	+	ENST00000539065	3'-UTR	0----0.0497----0.6273----{0.6279}----1	AGACA	0.145	0.133	0.209	0.299	0.412	0.354	1.12886	0.010995
SLC25A42	chr19	+	ENST00000318596	3'-UTR	0----0.0478----0.3407----{0.4579}----1	AGACC	0.193	0.145	0.084	0.299	0.343	0.28	1.12752	0.0167539
CDK9	chr9	+	ENST00000373264	7_exon_of_total_7_exon	0----0.0463----{0.3963}----0.4970----1	GGACC	0.042	0.075	0.026	0.108	0.122	0.082	1.12553	0.0408707
TEX2	chr17	-	ENST00000258991	4_exon_of_total_12_exon	0----0.0162----{0.3983}----0.6670----1	GGACC	0.072	0.049	0.11	0.158	0.188	0.157	1.12267	0.0189319
EPHX2	chr8	+	ENST00000520623	2_exon_of_total_14_exon	NA	GGACU	0.051	0.045	0.052	0.127	0.107	0.087	1.11698	0.0339865
TTL	chr2	+	ENST00000233336	3'-UTR	0----0.0132----0.0927----{0.2772}----1	GGACU	0.117	0.269	0.164	0.463	0.333	0.395	1.11467	0.0229879
RMDN1	chr8	-	ENST00000406452	3_exon_of_total_10_exon	0----0.0222----{0.1135}----0.3404----1	AGACU	0.05	0.065	0.086	0.183	0.131	0.121	1.11382	0.0359696
RSBN1	chr1	-	ENST00000261441	1_exon_of_total_7_exon	0----0.0097----{0.0406}----0.3735----1	GGACA	0.356	0.274	0.375	0.584	0.81	0.777	1.11116	0.0185032
MTMR4	chr17	-	ENST00000579925	3'-UTR	0----0.0126----0.6204----{0.6875}----1	AGACC	0.102	0.061	0.069	0.213	0.147	0.14	1.1078	0.0415253
ZXDC	chr3	-	ENST00000514463	2_exon_of_total_2_exon	NA	GGACA	0.177	0.259	0.412	0.718	0.47	0.638	1.10655	0.0316368
TNRC6C	chr17	+	ENST00000696270	11_exon_of_total_23_exon	0----0.0580----{0.4264}----0.6173----1	AGACA	0.327	0.229	0.206	0.54	0.54	0.557	1.10319	0.0141662
POLR1B	chr2	+	ENST00000537335	3'-UTR	0----0.1542----0.7136----{0.8458}----1	AGACC	0.128	0.075	0.128	0.223	0.271	0.217	1.10302	0.00674829
DCAF1	chr3	-	ENST00000423656	5_exon_of_total_25_exon	0----0.0219----{0.0757}----0.7827----1	AGACU	0.064	0.04	0.072	0.114	0.127	0.137	1.10281	0.00640601
NCOA1	chr2	+	ENST00000348332	3'-UTR	0----0.1008----0.6869----{0.9006}----1	AGACU	0.194	0.108	0.065	0.308	0.265	0.215	1.10242	0.0448347
GID8	chr20	+	ENST00000266069	3'-UTR	0----0.0272----0.1845----{0.8805}----1	AGACA	0.301	0.498	0.211	0.66	0.794	0.71	1.09935	0.0292527
KIFC1	chr6	+	ENST00000428849	6_exon_of_total_11_exon	0----0.0682----{0.2969}----0.9138----1	GGACA	0.081	0.088	0.113	0.232	0.193	0.175	1.08927	0.010198
CALCOCO2	chr17	+	ENST00000509507	12_exon_of_total_14_exon	0----0.0417----{0.8155}----0.9702----1	AGACA	0.105	0.138	0.138	0.277	0.317	0.215	1.08635	0.0288407
LNPK	chr2	-	ENST00000272748	5'-UTR	0----{0.0164}----0.0225----0.1932----1	GGACA	0.249	0.101	0.256	0.396	0.393	0.497	1.0855	0.0258461
ZNF219	chr14	-	ENST00000451119	3'-UTR	0----0.1011----0.8444----{0.8859}----1	GGACC	0.098	0.144	0.091	0.243	0.227	0.233	1.078	0.0126758
RNF19A	chr8	-	ENST00000519449	3_exon_of_total_11_exon	0----0.0732----{0.0942}----0.6545----1	AGACA	0.604	0.449	0.206	0.841	0.829	0.975	1.07099	0.0425712
STK4	chr20	+	ENST00000372806	5_exon_of_total_11_exon	0----0.0090----{0.0848}----0.2389----1	GGACA	0.089	0.103	0.192	0.223	0.285	0.297	1.06788	0.0282861
CYREN	chr7	-	ENST00000459937	2_intron_of_total_2_intron	NA	AGACU	0.11	0.11	0.132	0.27	0.283	0.184	1.06609	0.0473936
RAB21	chr12	+	ENST00000261263	7_exon_of_total_7_exon	0----0.0172----{0.0587}----0.0607----1	AGACC	0.041	0.057	0.055	0.083	0.124	0.113	1.06454	0.0311344
TBC1D10B	chr16	-	ENST00000409939	1_exon_of_total_9_exon	0----0.0869----{0.3198}----0.7648----1	GGACC	0.038	0.043	0.091	0.148	0.11	0.101	1.06158	0.0498208
GAS7	chr17	-	ENST00000432992	3'-UTR	0----0.0261----0.1992----{0.2170}----1	GGACA	0.131	0.17	0.208	0.314	0.37	0.376	1.05833	0.00365
PIK3CD	chr1	+	ENST00000481137	3'-UTR	0----0.0390----0.2079----{0.5981}----1	AGACU	0.089	0.1	0.062	0.179	0.205	0.138	1.05636	0.0245942
TRPC4AP	chr20	-	ENST00000252015	19_exon_of_total_19_exon	0----0.0082----{0.7650}----0.7653----1	UGACC	0.098	0.057	0.072	0.187	0.171	0.114	1.05609	0.0460574
OGFR	chr20	+	ENST00000290291	2_intron_of_total_6_intron	NA	AGACC	0.09	0.062	0.038	0.1	0.159	0.135	1.0522	0.041443
CST3	chr20	-	ENST00000398411	3_intron_of_total_3_intron	NA	GGACU	0.066	0.043	0.051	0.128	0.121	0.082	1.04876	0.0399534
TPRA1	chr3	-	ENST00000355552	3'-UTR	0----0.0909----0.3899----{0.3966}----1	GGACA	0.229	0.156	0.095	0.269	0.325	0.399	1.04876	0.0340339
DVL2	chr17	-	ENST00000005340	3'-UTR	0----0.0853----0.8250----{0.9120}----1	GGACU	0.056	0.081	0.056	0.142	0.136	0.121	1.04779	0.00356336
GEMIN4	chr17	-	ENST00000319004	2_exon_of_total_2_exon	0----0.0326----{0.4527}----0.8811----1	AGACC	0.088	0.089	0.069	0.143	0.165	0.2	1.04617	0.022539
ASRGL1	chr11	+	ENST00000415229	3'-UTR	0----0.0947----0.5031----{0.7780}----1	GGACC	0.138	0.189	0.122	0.311	0.29	0.323	1.04118	0.00673854
WDR3	chr1	+	ENST00000349139	3_exon_of_total_27_exon	0----0.0076----{0.0439}----0.2907----1	AGACU	0.044	0.059	0.074	0.115	0.108	0.141	1.04019	0.00978986
RXRB	chr6_GL000255v2_alt	-	ENST00000383217	3'-UTR	0----0.0729----0.6236----{0.8446}----1	AGACU	0.061	0.092	0.078	0.146	0.165	0.164	1.04003	0.00271489
GRAP	chr17	-	ENST00000284154	3'-UTR	0----0.0156----0.3446----{0.5086}----1	GGACU	0.087	0.065	0.091	0.162	0.188	0.149	1.03808	0.00518635
PLCG1	chr20	+	ENST00000244007	3'-UTR	0----0.0373----0.7707----{0.9343}----1	AGACU	0.074	0.055	0.049	0.09	0.129	0.146	1.03602	0.0465379
PUS7	chr7	-	ENST00000481939	2_exon_of_total_17_exon	0----0.1018----{0.1092}----0.6548----1	UGACU	0.106	0.15	0.096	0.279	0.24	0.202	1.03442	0.013548
BUB1B	chr15	+	ENST00000412359	16_exon_of_total_23_exon	0----0.0424----{0.6119}----0.9231----1	AGACA	0.231	0.173	0.28	0.525	0.349	0.525	1.03233	0.0362957
ENGASE	chr17	+	ENST00000579016	14_exon_of_total_14_exon	0----0.0263----{0.4640}----0.5112----1	UGACU	0.127	0.128	0.254	0.356	0.291	0.394	1.03223	0.0312556
ADCY7	chr16	+	ENST00000564965	5'-UTR	0----{0.4014}----0.5796----1.0000----1	GGACA	0.083	0.225	0.166	0.296	0.296	0.377	1.03161	0.0357188
FAM168A	chr11	-	ENST00000356467	3'-UTR	0----0.0289----0.1274----{0.7380}----1	GGACU	0.137	0.08	0.085	0.176	0.246	0.195	1.03072	0.0199819
STK19	chr6	+	ENST00000519179	3'-UTR	0----0.0282----0.1916----{0.3079}----1	AGACC	0.099	0.066	0.11	0.201	0.16	0.2	1.02857	0.00726618
IPO11	chr5	+	ENST00000325324	3'-UTR	0----0.0396----0.7104----{0.8405}----1	AGACA	0.138	0.149	0.283	0.405	0.44	0.317	1.02758	0.0316039
PMM1	chr22	-	ENST00000216259	3'-UTR	0----0.0282----0.6634----{0.6836}----1	UGACU	0.078	0.087	0.07	0.163	0.163	0.153	1.02736	0.000351917
POLR2G	chr11	+	ENST00000533442	2_intron_of_total_4_intron	NA	GGACU	0.153	0.168	0.105	0.282	0.282	0.304	1.02684	0.00883231
PLEKHG2	chr19	+	ENST00000425673	3'-UTR	0----0.0952----0.6122----{0.6453}----1	AGACA	0.323	0.829	0.901	1.312	1.24	1.624	1.02439	0.0387199
MTFR1L	chr1	+	ENST00000474295	3'-UTR	0----0.0998----0.4298----{0.8831}----1	GGACU	0.045	0.067	0.037	0.082	0.127	0.094	1.02401	0.0408685
MSH5	chr6_GL000251v2_alt	+	ENST00000416549	3'-UTR	0----0.0289----0.9469----{0.9593}----1	AGACU	0.044	0.082	0.046	0.139	0.11	0.099	1.01668	0.0269038
NCBP3	chr17	-	ENST00000389005	3'-UTR	0----0.0018----0.1477----{0.2777}----1	AGACU	0.072	0.084	0.17	0.242	0.24	0.177	1.01541	0.0482051
ARPC4-TTLL3	chr3	+	ENST00000397256	10_exon_of_total_12_exon	0----0.0032----{0.5296}----0.7648----1	GGACA	0.109	0.096	0.174	0.199	0.305	0.261	1.01326	0.0327112
NAP1L4	chr11_KI270831v1_alt	-	ENST00000616696	12_intron_of_total_14_intron	NA	AGACU	0.082	0.097	0.08	0.172	0.156	0.194	1.0111	0.00629859
CARD11	chr7	-	ENST00000698654	1_intron_of_total_9_intron	NA	UGACA	0.246	0.236	0.219	0.388	0.572	0.452	1.01025	0.0454613
MPHOSPH8	chr13	+	ENST00000361479	3_exon_of_total_14_exon	0----0.0212----{0.2354}----0.6306----1	GGACA	0.349	0.465	0.314	0.738	0.892	0.64	1.00893	0.0171979
EHMT1	chr9	+	ENST00000460843	3'-UTR	0----0.0047----0.7696----{0.9237}----1	AGACA	0.206	0.307	0.199	0.584	0.355	0.491	1.00607	0.0492767
ARIH1	chr15	+	ENST00000379887	3'-UTR	0----0.0143----0.0915----{0.1020}----1	AGACA	0.311	0.206	0.238	0.412	0.54	0.564	1.00572	0.0151171
EHMT1	chr9	+	ENST00000460843	27_exon_of_total_27_exon	0----0.0047----{0.7394}----0.7696----1	GGACA	0.238	0.095	0.244	0.385	0.415	0.355	1.00125	0.0456755
SETD2	chr3	-	ENST00000687657	3_exon_of_total_9_exon	NA	GGACA	0.4	0.431	0.342	0.685	0.895	0.767	1.00061	0.0129672
ANKZF1	chr2	+	ENST00000409849	6_exon_of_total_11_exon	0----0.1763----{0.3898}----0.8961----1	AGACA	0.192	0.216	0.103	0.362	0.309	0.351	1	0.0231698
P2RX5-TAX1BP3	chr17	-	ENST00000550383	11_exon_of_total_15_exon	0----0.0320----{0.2141}----0.2520----1	AGACA	0.3	0.331	0.236	0.557	0.689	0.485	0.997502	0.024903
ASAH1	chr8	-	ENST00000637790	14_exon_of_total_14_exon	0----0.0176----{0.4347}----0.4451----1	GGACU	0.101	0.124	0.147	0.268	0.205	0.268	0.994171	0.0118751
CACUL1	chr10	-	ENST00000369151	3'-UTR	0----0.0188----0.1194----{0.2653}----1	GGACU	0.117	0.068	0.135	0.2	0.19	0.247	0.993221	0.0171289
SLC37A1	chr21	+	ENST00000398341	3'-UTR	0----0.1332----0.6509----{0.7301}----1	AGACC	0.09	0.065	0.081	0.173	0.165	0.131	0.990801	0.0117502
IGHMBP2	chr11	+	ENST00000676228	7_intron_of_total_11_intron	NA	AGACA	0.168	0.227	0.302	0.412	0.507	0.466	0.990655	0.0109787
BTN3A1	chr6	+	ENST00000289361	10_exon_of_total_10_exon	0----0.0974----{0.4463}----0.5525----1	AGACA	0.257	0.436	0.595	0.85	0.852	0.852	0.987626	0.0495697
ITPR3	chr6	+	ENST00000374316	24_exon_of_total_59_exon	0----0.1074----{0.4131}----0.9196----1	GGACA	0.117	0.123	0.191	0.353	0.249	0.249	0.981471	0.0349455
CYTH1	chr17	-	ENST00000591455	12_intron_of_total_12_intron	NA	GGACA	0.529	0.281	0.354	0.796	0.57	0.932	0.981288	0.0488717
BLM	chr15	+	ENST00000355112	5_exon_of_total_22_exon	0----0.0189----{0.2248}----0.8307----1	AGACU	0.102	0.194	0.236	0.314	0.371	0.364	0.979517	0.0327028
CPSF2	chr14	+	ENST00000298875	8_exon_of_total_16_exon	0----0.0195----{0.0784}----0.2001----1	GGACU	0.038	0.04	0.082	0.108	0.122	0.085	0.97728	0.0492489
TTK	chr6	+	ENST00000509894	8_exon_of_total_22_exon	0----0.2226----{0.4540}----0.9128----1	AGACA	0.164	0.246	0.23	0.464	0.414	0.382	0.97728	0.00399104
TBC1D2B	chr15	-	ENST00000465531	1_intron_of_total_1_intron	NA	UGACU	0.059	0.078	0.115	0.184	0.174	0.138	0.976916	0.0205423
WNK1	chr12	+	ENST00000315939	5'-UTR	0----{0.0600}----0.0914----0.7536----1	UGACU	0.135	0.216	0.279	0.428	0.384	0.427	0.975752	0.0289604
HMG20A	chr15	+	ENST00000381714	3'-UTR	0----0.1041----0.3580----{0.9042}----1	AGACC	0.066	0.07	0.041	0.127	0.107	0.114	0.975338	0.00945152
NCOA6	chr20	-	ENST00000628752	2_intron_of_total_5_intron	NA	GGACC	0.215	0.144	0.26	0.459	0.35	0.408	0.975318	0.0126047
STT3A	chr11	+	ENST00000529196	19_exon_of_total_19_exon	0----0.0858----{0.9654}----0.9675----1	GGACA	0.107	0.085	0.071	0.171	0.155	0.191	0.975101	0.00458962
ETFDH	chr4	+	ENST00000682345	3'-UTR	0----0.0791----0.1077----{0.2821}----1	AAACA	0.59	0.301	0.314	0.686	0.889	0.787	0.970976	0.0338702
FBXL6	chr8_KZ208914v1_fix	-	ENST00000643095	4_exon_of_total_5_exon	NA	AGACC	0.071	0.07	0.108	0.142	0.207	0.139	0.970735	0.0487081
ARIH1	chr15	+	ENST00000379887	3'-UTR	0----0.0143----0.0915----{0.1865}----1	UGACA	0.038	0.063	0.071	0.115	0.109	0.113	0.97034	0.0280078
MED29	chr19	+	ENST00000599417	3'-UTR	0----0.0408----0.1183----{0.2989}----1	AGACU	0.05	0.134	0.123	0.225	0.216	0.16	0.969126	0.0456245
ZNF691	chr1	+	ENST00000372502	4_exon_of_total_4_exon	0----0.1581----{0.4482}----0.6545----1	AGACC	0.055	0.09	0.063	0.117	0.145	0.145	0.968445	0.00967035
DNMT3A	chr2	-	ENST00000264709	23_exon_of_total_23_exon	0----0.0356----{0.3155}----0.3239----1	AGACU	0.145	0.115	0.103	0.189	0.282	0.239	0.967849	0.03324
VPS11	chr11	+	ENST00000621676	15_exon_of_total_16_exon	0----0.0019----{0.7746}----0.8903----1	AGACC	0.116	0.079	0.092	0.192	0.197	0.171	0.964376	0.00336804
JADE1	chr4	+	ENST00000226319	9_exon_of_total_11_exon	0----0.0358----{0.2204}----0.4799----1	AGACC	0.07	0.048	0.066	0.109	0.121	0.129	0.964278	0.00305449
ZSCAN2	chr15	+	ENST00000540936	2_intron_of_total_2_intron	NA	AGACU	0.109	0.218	0.172	0.368	0.257	0.348	0.9634	0.0276424
ENSG00000258830	chr12	-	ENST00000548184	13_intron_of_total_14_intron	NA	GGACA	0.328	0.454	0.356	0.804	0.709	0.699	0.958851	0.00227596
DENND5A	chr11	-	ENST00000328194	6_exon_of_total_23_exon	0----0.0563----{0.3240}----0.8305----1	GGACA	0.137	0.164	0.225	0.304	0.332	0.386	0.95826	0.00970149
PPM1F	chr22	-	ENST00000263212	3'-UTR	0----0.0227----0.2878----{0.4760}----1	GGACU	0.092	0.184	0.107	0.261	0.211	0.272	0.957958	0.0308035
GYS1	chr19	-	ENST00000323798	11_exon_of_total_16_exon	0----0.0552----{0.4363}----0.6755----1	AGACC	0.062	0.097	0.057	0.116	0.172	0.131	0.955919	0.0355268
PPP2R5B	chr11	+	ENST00000164133	3'-UTR	0----0.2213----0.7688----{0.9278}----1	AGACA	0.555	0.346	0.503	1.082	0.7	0.941	0.955654	0.0383392
CACTIN	chr19	-	ENST00000429344	4_exon_of_total_10_exon	0----0.0078----{0.2406}----0.6433----1	AGACA	0.46	0.404	0.463	0.804	0.746	1.022	0.954722	0.0332137
MEF2A	chr15	+	ENST00000354410	3'-UTR	0----0.1080----0.3656----{0.8620}----1	AGACU	0.269	0.12	0.147	0.302	0.346	0.39	0.953502	0.0468975
CAPRIN1	chr11	+	ENST00000341394	3'-UTR	0----0.0256----0.4119----{0.4369}----1	AGACA	0.197	0.165	0.245	0.376	0.341	0.45	0.943036	0.0115898
CIC	chr19	+	ENST00000572681	2_exon_of_total_21_exon	0----0.0083----{0.1450}----0.9264----1	GGACC	0.155	0.323	0.311	0.583	0.429	0.501	0.939315	0.0277403
WNK1	chr12	+	ENST00000315939	19_exon_of_total_28_exon	0----0.0914----{0.5170}----0.7536----1	AGACA	0.236	0.308	0.191	0.464	0.374	0.571	0.938855	0.0376689
PYGB	chr20	+	ENST00000216962	3'-UTR	0----0.0228----0.6380----{0.7988}----1	UGACU	0.099	0.064	0.109	0.191	0.2	0.13	0.937677	0.0421588
APPBP2	chr17	-	ENST00000083182	2_intron_of_total_12_intron	0----0.0479----{0.0829}----0.3187----1	AGACA	0.202	0.114	0.157	0.271	0.295	0.34	0.937671	0.0126109
STIL	chr1	-	ENST00000360380	5'-UTR	0----{0.0687}----0.0697----0.8092----1	AGACA	0.261	0.395	0.227	0.607	0.502	0.582	0.937391	0.0166684
NFATC2IP	chr16	+	ENST00000320805	3_intron_of_total_7_intron	NA	GGACA	0.111	0.165	0.171	0.32	0.301	0.235	0.937336	0.0156017
ARID1B	chr6	+	ENST00000346085	10_exon_of_total_21_exon	0----0.0856----{0.3603}----0.7329----1	AGACC	0.07	0.092	0.072	0.182	0.125	0.141	0.93699	0.0373026
KCTD5	chr16	+	ENST00000301738	3'-UTR	0----0.0107----0.3003----{0.3020}----1	GGACA	0.182	0.159	0.138	0.31	0.249	0.358	0.936896	0.0301068
CARHSP1	chr16	-	ENST00000396593	3'-UTR	0----0.1190----0.2657----{0.7786}----1	AGACA	0.314	0.156	0.272	0.488	0.436	0.496	0.9364	0.0280427
GSTM2	chr1	+	ENST00000369831	3_exon_of_total_8_exon	0----0.0543----{0.1266}----0.4376----1	UGACA	0.144	0.193	0.111	0.282	0.289	0.285	0.934112	0.0285884
PRKCA	chr17	+	ENST00000413366	3'-UTR	0----0.0267----0.2519----{0.7642}----1	UGACA	0.112	0.137	0.106	0.23	0.254	0.194	0.933466	0.011389
HSD17B12	chr11	+	ENST00000278353	3'-UTR	0----0.0376----0.4295----{0.7746}----1	UGACA	0.085	0.104	0.176	0.186	0.228	0.283	0.933262	0.0485876
TXLNG	chrX	+	ENST00000398155	8_exon_of_total_8_exon	0----0.0140----{0.3109}----0.3119----1	UGACU	0.06	0.082	0.068	0.148	0.144	0.109	0.933213	0.0196858
DNAAF10	chr2	-	ENST00000492039	8_intron_of_total_9_intron	NA	AGACC	0.178	0.116	0.142	0.275	0.231	0.326	0.932255	0.0211585
NFATC2IP	chr16	+	ENST00000320805	3'-UTR	0----0.0164----0.2925----{0.3484}----1	UGACU	0.06	0.068	0.064	0.123	0.115	0.128	0.930737	0.000581887
CFAP298-TCP10L	chr21	-	ENST00000674122	5'-UTR	0----{0.0818}----0.1322----0.4729----1	GGACU	0.088	0.101	0.067	0.129	0.193	0.165	0.927778	0.0340101
B4GAT1	chr11	-	ENST00000311181	1_exon_of_total_2_exon	0----0.0419----{0.0937}----0.6637----1	GGACU	0.164	0.154	0.204	0.31	0.371	0.312	0.927744	0.0041986
LIAS	chr4	+	ENST00000640689	3'-UTR	0----0.0418----0.1875----{0.8625}----1	AGACC	0.155	0.21	0.206	0.339	0.364	0.383	0.927461	0.00207792
RCSD1	chr1	+	ENST00000537350	3'-UTR	0----0.1087----0.4901----{0.6718}----1	AGACA	0.127	0.113	0.162	0.215	0.26	0.289	0.926377	0.0131779
CYP26B1	chr2	-	ENST00000001146	6_exon_of_total_6_exon	0----0.0061----{0.3310}----0.3439----1	GGACU	0.326	0.26	0.246	0.548	0.535	0.498	0.926182	0.00223441
SH3TC1	chr4	+	ENST00000508641	8_exon_of_total_17_exon	0----0.0483----{0.2284}----1.0000----1	AGACU	0.076	0.109	0.073	0.184	0.184	0.122	0.925411	0.0439789
CREB1	chr2	+	ENST00000430624	6_exon_of_total_8_exon	0----0.1446----{0.4623}----0.6354----1	AGACC	0.064	0.096	0.05	0.122	0.157	0.119	0.922379	0.0270778
ADPRM	chr17	+	ENST00000379774	2_exon_of_total_4_exon	0----0.0593----{0.1173}----0.7301----1	AGACU	0.151	0.184	0.263	0.44	0.332	0.361	0.92193	0.0183315
IMPA1	chr8	-	ENST00000256108	2_exon_of_total_9_exon	0----0.0291----{0.0439}----0.2766----1	AGACA	0.633	0.251	0.466	0.995	0.838	0.723	0.920928	0.0471262
RBM25	chr14	+	ENST00000527432	16_exon_of_total_20_exon	0----0.0761----{0.6690}----0.8264----1	GGACU	0.078	0.151	0.143	0.244	0.24	0.22	0.920273	0.03131
ZDHHC13	chr11	+	ENST00000399351	10_exon_of_total_16_exon	0----0.1529----{0.4989}----0.8007----1	AGACU	0.09	0.074	0.056	0.129	0.147	0.138	0.912127	0.00974863
PHF21A	chr11	-	ENST00000676320	10_exon_of_total_19_exon	0----0.1015----{0.2186}----0.3761----1	AGACU	0.114	0.147	0.088	0.247	0.203	0.205	0.908268	0.010952
TARDBP	chr1	+	ENST00000240185	3'-UTR	0----0.0244----0.3219----{0.7001}----1	AGACU	0.059	0.117	0.075	0.171	0.138	0.161	0.904973	0.0319826
INVS	chr9	+	ENST00000262457	9_exon_of_total_17_exon	0----0.0404----{0.2900}----0.6935----1	AGACA	0.219	0.434	0.271	0.46	0.57	0.7	0.904807	0.0475475
KBTBD4	chr11_KZ559109v1_fix	-	ENST00000646317	4_exon_of_total_4_exon	0----0.0630----{0.5614}----0.7001----1	AGACA	1.432	1.054	0.89	2.347	1.879	2.086	0.902782	0.0102448
SEMA4D	chr9	-	ENST00000339861	5_exon_of_total_19_exon	0----0.1000----{0.1644}----0.6207----1	AGACA	0.245	0.254	0.212	0.455	0.391	0.483	0.90242	0.00758179
STEAP1B	chr7	-	ENST00000439708	1_intron_of_total_3_intron	NA	AGACU	0.182	0.242	0.136	0.312	0.385	0.348	0.900004	0.015907
SMCR8	chr17	+	ENST00000406438	3'-UTR	0----0.0599----0.3991----{0.5879}----1	AGACC	0.142	0.186	0.159	0.311	0.353	0.242	0.895589	0.0358032
ATXN2	chr12	-	ENST00000642389	9_exon_of_total_27_exon	0----0.0198----{0.2776}----0.8033----1	AGACC	0.043	0.062	0.071	0.124	0.091	0.112	0.893715	0.0173801
ANKRD13A	chr12	+	ENST00000261739	3'-UTR	0----0.0611----0.4791----{0.8788}----1	UGACU	0.138	0.178	0.165	0.351	0.268	0.274	0.892623	0.0220596
MRPL48	chr11	+	ENST00000508278	3'-UTR	0----0.0641----0.1449----{0.1962}----1	AGACA	0.189	0.282	0.156	0.323	0.373	0.467	0.891314	0.0349113
TMEM237	chr2	-	ENST00000409444	8_exon_of_total_13_exon	0----0.0569----{0.1583}----0.2720----1	AGACC	0.06	0.047	0.07	0.097	0.112	0.119	0.889946	0.00565158
PSMD14	chr2	+	ENST00000409682	5'-UTR	0----{0.1621}----0.2023----0.7977----1	AGACA	0.158	0.279	0.324	0.373	0.516	0.521	0.889727	0.0355865
PPP2R3B	chrY	-	ENST00000390665	2_exon_of_total_13_exon	0----0.0908----{0.2296}----0.8175----1	AGACA	0.374	0.602	0.456	0.905	0.89	0.853	0.886872	0.0214262
BRMS1	chr11	-	ENST00000425825	3'-UTR	0----0.1137----0.7542----{0.9949}----1	GGACU	0.075	0.087	0.141	0.161	0.203	0.196	0.886109	0.0309453
TRIM35	chr8	-	ENST00000305364	3'-UTR	0----0.0088----0.3631----{0.7251}----1	UGACU	0.064	0.105	0.081	0.131	0.15	0.181	0.885965	0.0212809
ZNF646	chr16	+	ENST00000300850	2_exon_of_total_3_exon	0----0.0419----{0.3783}----0.8398----1	GGACA	0.198	0.3	0.233	0.412	0.425	0.513	0.885016	0.00917056
EXO1	chr1	+	ENST00000366548	13_exon_of_total_16_exon	0----0.1650----{0.6535}----0.9017----1	UGACA	0.181	0.172	0.309	0.313	0.444	0.465	0.884341	0.0455711
FBXL15	chr10	+	ENST00000432590	4_exon_of_total_4_exon	0----0.3478----{0.8650}----1.0000----1	UGACU	0.246	0.158	0.129	0.345	0.35	0.288	0.883056	0.0311148
CBL	chr11	+	ENST00000634586	3'-UTR	0----0.0347----0.8010----{0.9124}----1	GGACU	0.338	0.282	0.378	0.582	0.633	0.625	0.882594	0.00251399
CTDSP2	chr12	-	ENST00000398073	3'-UTR	0----0.0614----0.2320----{0.2788}----1	UGACU	0.09	0.15	0.082	0.193	0.206	0.194	0.880971	0.0474912
IFRD1	chr7	+	ENST00000675578	8_exon_of_total_13_exon	0----0.1800----{0.3874}----0.5515----1	UGACC	0.069	0.094	0.049	0.132	0.121	0.136	0.875706	0.0342367
SPTBN1	chr2	+	ENST00000615901	37_exon_of_total_38_exon	0----0.0243----{0.6932}----0.7188----1	AGACU	0.096	0.078	0.101	0.15	0.186	0.168	0.873992	0.00558934
GNAQ	chr9	-	ENST00000286548	3'-UTR	0----0.0837----0.2406----{0.3824}----1	UGACU	0.07	0.068	0.065	0.121	0.117	0.134	0.873823	0.00519332
CYP26B1	chr2	-	ENST00000001146	3'-UTR	0----0.0061----0.3439----{0.7401}----1	AGACU	0.192	0.273	0.169	0.306	0.471	0.383	0.87157	0.045129
CBFA2T3	chr16	-	ENST00000327483	5'-UTR	0----{0.0466}----0.0523----0.4748----1	GGACA	0.09	0.094	0.148	0.171	0.252	0.184	0.870513	0.0472948
EFHC1	chr6	+	ENST00000637849	1_intron_of_total_9_intron	NA	GGACC	0.134	0.181	0.101	0.285	0.223	0.252	0.869416	0.0195634
ITPRIPL1	chr2	+	ENST00000439118	3_exon_of_total_3_exon	0----0.1657----{0.5882}----0.9738----1	GGACC	0.138	0.217	0.228	0.323	0.405	0.337	0.869286	0.013763
RBM48	chr7	+	ENST00000481551	3'-UTR	0----0.0100----0.2863----{0.4109}----1	AGACA	0.395	0.359	0.206	0.586	0.619	0.548	0.86872	0.0333039
ARHGAP30	chr1	-	ENST00000461003	10_exon_of_total_10_exon	NA	UGACU	0.058	0.09	0.069	0.1	0.15	0.146	0.867805	0.0442021
NOA1	chr4	-	ENST00000264230	1_exon_of_total_7_exon	0----0.0095----{0.3481}----0.9549----1	GGACC	0.166	0.138	0.221	0.294	0.372	0.292	0.867708	0.0160323
STAT1	chr2	-	ENST00000673816	5_exon_of_total_25_exon	0----0.1164----{0.2083}----0.8308----1	AGACC	0.073	0.048	0.083	0.127	0.127	0.118	0.866733	0.0254571
UBE2L3	chr22	+	ENST00000458578	3'-UTR	0----0.0010----0.2135----{0.2328}----1	AGACA	0.127	0.094	0.1	0.189	0.176	0.22	0.865863	0.00706324
NUP153	chr6	-	ENST00000537253	21_exon_of_total_23_exon	0----0.0741----{0.7735}----0.8239----1	GGACA	0.085	0.089	0.13	0.148	0.203	0.203	0.865815	0.0254914
PROSER1	chr13	-	ENST00000352251	3'-UTR	0----0.1635----0.7105----{0.7846}----1	AGACU	0.127	0.2	0.13	0.329	0.23	0.273	0.864389	0.0299485
WSB1	chr17	+	ENST00000467843	9_exon_of_total_9_exon	NA	GGACA	0.15	0.261	0.201	0.384	0.302	0.428	0.864146	0.0275724
CBX2	chr17	+	ENST00000310942	5_exon_of_total_5_exon	0----0.0190----{0.1344}----0.3645----1	AGACC	0.131	0.092	0.089	0.178	0.231	0.158	0.861803	0.0385478
XRRA1	chr11	-	ENST00000530562	13_intron_of_total_13_intron	NA	GGACC	0.374	0.281	0.291	0.655	0.571	0.493	0.861657	0.0143222
ADPRS	chr1	+	ENST00000373178	1_exon_of_total_6_exon	0----0.0079----{0.1339}----0.6693----1	GGACA	0.162	0.113	0.106	0.205	0.207	0.28	0.860981	0.0313454
POGLUT1	chr3	+	ENST00000486607	3'-UTR	0----0.0415----0.3880----{0.9824}----1	GGACC	0.346	0.26	0.242	0.469	0.497	0.574	0.860794	0.00680795
BAG2	chr6	+	ENST00000370693	2_exon_of_total_3_exon	0----0.0559----{0.0865}----0.1516----1	GGACA	0.119	0.125	0.213	0.292	0.237	0.3	0.859178	0.0339277
KIF5B	chr10	-	ENST00000302418	7_exon_of_total_26_exon	0----0.0771----{0.1741}----0.5701----1	AGACA	0.171	0.291	0.26	0.37	0.504	0.434	0.857292	0.0210771
SIN3A	chr15	-	ENST00000394947	15_exon_of_total_21_exon	0----0.0448----{0.3939}----0.6133----1	AGACA	0.267	0.234	0.176	0.33	0.428	0.468	0.856731	0.0263267
SRP68	chr17	-	ENST00000602720	9_exon_of_total_9_exon	0----0.1173----{0.5081}----0.5430----1	GGACA	0.12	0.161	0.094	0.221	0.205	0.253	0.856521	0.0165179
PPP6R3	chr11	+	ENST00000534534	14_exon_of_total_19_exon	0----0.0933----{0.5094}----0.7423----1	AGACA	0.161	0.355	0.364	0.474	0.518	0.599	0.854358	0.0493254
FAM104A	chr17	-	ENST00000403627	3'-UTR	0----0.0218----0.2223----{0.5096}----1	UGACA	0.169	0.239	0.118	0.276	0.32	0.354	0.852865	0.0351822
KDM2A	chr11	+	ENST00000529006	5'-UTR	0----{0.0359}----0.1178----0.5902----1	AGACC	0.321	0.297	0.388	0.615	0.551	0.65	0.852134	0.00249244
THRAP3	chr1	+	ENST00000469141	13_exon_of_total_13_exon	0----0.1018----{0.9467}----0.9608----1	GGACA	0.221	0.208	0.222	0.405	0.363	0.407	0.851931	0.00369034
GGT7	chr20	-	ENST00000336431	3'-UTR	0----0.0155----0.7695----{0.9420}----1	GGACC	0.274	0.17	0.262	0.421	0.359	0.494	0.851625	0.0216837
CKAP5	chr11	-	ENST00000529230	17_exon_of_total_44_exon	0----0.0137----{0.3012}----0.8641----1	GGACA	0.087	0.074	0.112	0.155	0.161	0.176	0.849757	0.00937189
EP300	chr22	+	ENST00000263253	31_exon_of_total_31_exon	0----0.0470----{0.8651}----0.8723----1	GGACU	0.226	0.226	0.113	0.365	0.363	0.29	0.849415	0.0356533
HIF1AN	chr10	+	ENST00000299163	3'-UTR	0----0.0012----0.0825----{0.1183}----1	GGACU	0.12	0.07	0.062	0.14	0.14	0.174	0.849269	0.044114
CLK3	chr15	+	ENST00000345005	3'-UTR	0----0.0298----0.8277----{0.9068}----1	AGACU	0.076	0.074	0.065	0.136	0.117	0.134	0.847997	0.00306739
ADO	chr10	+	ENST00000373783	3'-UTR	0----0.0904----0.3066----{0.9819}----1	AGACU	0.221	0.184	0.237	0.359	0.434	0.36	0.844747	0.00729887
NGDN	chr14	+	ENST00000703256	7_exon_of_total_11_exon	0----0.0964----{0.4314}----0.8542----1	UGACC	0.095	0.049	0.076	0.121	0.147	0.127	0.844349	0.0286674
PI4KA	chr22	-	ENST00000255882	11_exon_of_total_55_exon	0----0.0127----{0.2000}----0.9473----1	AGACC	0.143	0.134	0.07	0.2	0.183	0.24	0.844297	0.0362851
MECP2	chrX	-	ENST00000303391	3'-UTR	0----0.0203----0.1598----{0.8976}----1	AGACA	0.443	0.398	0.27	0.638	0.737	0.616	0.841634	0.0126083
SAP30L	chr5	+	ENST00000297109	4_exon_of_total_4_exon	0----0.0983----{0.1812}----0.1876----1	AGACU	0.155	0.082	0.177	0.221	0.25	0.27	0.839843	0.0440355
EP400	chr12	+	ENST00000389561	29_exon_of_total_53_exon	0----0.0106----{0.4724}----0.7732----1	GGACA	0.31	0.35	0.239	0.414	0.601	0.592	0.837977	0.0407561
ENSG00000269533	chr19	+	ENST00000596617	3_intron_of_total_4_intron	NA	AGACU	0.111	0.143	0.137	0.205	0.237	0.256	0.836058	0.00700294
RNMT	chr18	+	ENST00000383314	6_exon_of_total_12_exon	0----0.0366----{0.1528}----0.2660----1	GGACA	0.107	0.179	0.183	0.247	0.292	0.297	0.833915	0.0194715
PAXBP1	chr21	-	ENST00000331923	11_exon_of_total_18_exon	0----0.0224----{0.4812}----0.7300----1	UGACU	0.128	0.073	0.138	0.178	0.231	0.195	0.833263	0.0285199
FAR1	chr11	+	ENST00000354817	3'-UTR	0----0.0277----0.3217----{0.3730}----1	GGACA	0.161	0.337	0.327	0.537	0.537	0.395	0.832368	0.046166
PXK	chr3	+	ENST00000383716	3'-UTR	0----0.0326----0.5427----{0.7226}----1	UGACA	0.072	0.065	0.09	0.135	0.152	0.117	0.831663	0.0113891
SUGP2	chr19	-	ENST00000594773	3_exon_of_total_12_exon	0----0.0158----{0.1017}----0.7649----1	GGACC	0.135	0.107	0.087	0.155	0.216	0.214	0.830349	0.0299238
HNRNPA1L2	chr13	+	ENST00000357495	1_exon_of_total_1_exon	0----0.0462----{0.1392}----0.7632----1	AGACU	0.199	0.119	0.19	0.306	0.289	0.308	0.829897	0.029424
PRKCD	chr3	+	ENST00000394729	17_exon_of_total_18_exon	0----0.1167----{0.7619}----0.8395----1	AGACC	0.2	0.181	0.115	0.323	0.252	0.305	0.827163	0.0198626
CALU	chr7	+	ENST00000535011	3'-UTR	0----0.0474----0.2576----{0.8773}----1	AGACC	0.129	0.077	0.103	0.214	0.178	0.156	0.826569	0.0249271
LRP5	chr11	+	ENST00000294304	12_exon_of_total_23_exon	0----0.0240----{0.5233}----0.9604----1	AGACU	0.121	0.171	0.14	0.23	0.275	0.261	0.826313	0.00497486
RAP2A	chr13	+	ENST00000245304	3'-UTR	0----0.0545----0.1542----{0.7361}----1	GGACU	0.125	0.216	0.242	0.289	0.344	0.4	0.825272	0.035406
CDC42SE1	chr1	-	ENST00000439374	3'-UTR	0----0.2530----0.3216----{0.3662}----1	GGACU	0.08	0.079	0.084	0.147	0.125	0.158	0.82338	0.0212106
CSNK1A1	chr5	-	ENST00000261798	5'-UTR	0----{0.0536}----0.0873----0.2889----1	UGACU	0.049	0.072	0.052	0.085	0.12	0.101	0.82276	0.0277013
MOGS	chr2	-	ENST00000448666	4_exon_of_total_4_exon	0----0.0471----{0.8950}----0.9240----1	UGACC	0.156	0.122	0.093	0.218	0.18	0.258	0.822277	0.0324724
FANCA	chr16	-	ENST00000561667	3'-UTR	0----0.0067----0.3228----{0.5514}----1	AGACU	0.088	0.081	0.124	0.172	0.138	0.208	0.822051	0.0440551
SLC35E2B	chr1	-	ENST00000614300	6_intron_of_total_6_intron	NA	UGACU	0.19	0.208	0.225	0.345	0.407	0.349	0.82151	0.00603241
TIAM1	chr21	-	ENST00000286827	3'-UTR	0----0.0656----0.7289----{0.9319}----1	AGACA	0.528	0.449	0.498	1.05	0.762	0.79	0.818906	0.0474796
KAT8	chr16	+	ENST00000543774	5_exon_of_total_12_exon	0----0.1815----{0.4323}----0.9274----1	AGACU	0.066	0.117	0.091	0.138	0.17	0.175	0.817847	0.0225576
RIPK1	chr6	+	ENST00000678874	3'-UTR	0----0.0463----0.1387----{0.8380}----1	UGACU	0.171	0.231	0.166	0.256	0.389	0.356	0.817479	0.0489927
STAT1	chr2	-	ENST00000673816	24_intron_of_total_24_intron	NA	AGACA	0.267	0.187	0.299	0.43	0.489	0.408	0.817447	0.0120135
TOP2A	chr17	-	ENST00000423485	2_exon_of_total_35_exon	0----0.0184----{0.0325}----0.8255----1	AGACU	0.076	0.065	0.069	0.111	0.13	0.129	0.817136	0.0045616
RNF169	chr11	+	ENST00000299563	3'-UTR	0----0.0041----0.2753----{0.9026}----1	AGACU	0.108	0.108	0.161	0.248	0.241	0.175	0.816619	0.0339076
CEBPZ	chr2	-	ENST00000234170	2_exon_of_total_16_exon	0----0.0087----{0.4910}----0.9546----1	AGACA	0.417	0.576	0.617	0.997	1.047	0.791	0.816288	0.0165536
ANKS1A	chr6	+	ENST00000360359	23_exon_of_total_24_exon	0----0.0233----{0.5551}----0.5595----1	AGACU	0.171	0.132	0.163	0.273	0.279	0.268	0.815294	0.00682859
SPATA2L	chr16	-	ENST00000289805	3'-UTR	0----0.0339----0.5809----{0.8254}----1	AGACA	0.47	0.299	0.518	0.781	0.725	0.758	0.814862	0.0330861
NDST1	chr5	+	ENST00000261797	3'-UTR	0----0.0603----0.3910----{0.5842}----1	UGACU	0.385	0.307	0.407	0.664	0.571	0.695	0.812409	0.00507779
HERPUD2	chr7	-	ENST00000311350	5'-UTR	0----{0.0420}----0.2191----0.6425----1	AGACU	0.088	0.178	0.131	0.211	0.249	0.237	0.81202	0.0450116
SRRM2	chr16	+	ENST00000576924	9_intron_of_total_10_intron	NA	GGACA	0.172	0.139	0.208	0.269	0.376	0.265	0.810132	0.0492062
TBC1D14	chr4	+	ENST00000448507	10_exon_of_total_14_exon	0----0.0162----{0.3155}----0.4422----1	UGACA	0.089	0.105	0.119	0.207	0.196	0.143	0.802738	0.0425128
ZFYVE1	chr14	-	ENST00000553891	4_exon_of_total_13_exon	0----0.1896----{0.5311}----0.9202----1	GGACU	0.073	0.114	0.071	0.146	0.181	0.123	0.802554	0.0450574
PRKCH	chr14	+	ENST00000555185	3_exon_of_total_4_exon	0----0.2199----{0.6667}----1.0000----1	AGACU	0.083	0.095	0.08	0.128	0.169	0.153	0.802554	0.0218157
IFI16	chr1	+	ENST00000368131	9_exon_of_total_11_exon	0----0.1061----{0.7235}----0.9071----1	UGACC	0.146	0.159	0.167	0.253	0.271	0.299	0.802106	0.00529258
PRRC1	chr5	+	ENST00000296666	9_exon_of_total_9_exon	0----0.0337----{0.3188}----0.3205----1	GGACA	0.388	0.238	0.284	0.418	0.581	0.587	0.801454	0.035915
PRMT2	chr21	+	ENST00000451211	3'-UTR	0----0.1198----0.5831----{0.7780}----1	UGACU	0.173	0.169	0.083	0.208	0.266	0.266	0.800062	0.0486243
PSPH	chr7	-	ENST00000437355	1_intron_of_total_6_intron	NA	AGACA	0.222	0.194	0.264	0.393	0.379	0.412	0.800062	0.00595365
TPM4	chr19	+	ENST00000646974	3'-UTR	0----0.0335----0.3626----{0.8433}----1	GGACU	0.081	0.07	0.1	0.12	0.157	0.16	0.799946	0.0208637
PPP2R1B	chr11	-	ENST00000311129	14_intron_of_total_15_intron	NA	AGACU	0.055	0.062	0.09	0.141	0.122	0.097	0.798366	0.0389318
SUPT5H	chr19	+	ENST00000599117	31_exon_of_total_31_exon	0----0.0941----{0.9149}----0.9305----1	GGACC	0.105	0.162	0.131	0.215	0.254	0.223	0.798004	0.0107455
NFATC1	chr18	+	ENST00000253506	2_exon_of_total_10_exon	0----0.0795----{0.2900}----0.6133----1	GGACC	0.125	0.157	0.202	0.277	0.328	0.236	0.797099	0.0279194
PACSIN2	chr22	-	ENST00000263246	3'-UTR	0----0.0634----0.5128----{0.7751}----1	AGACU	0.118	0.084	0.144	0.164	0.195	0.242	0.796593	0.0444327
GALNS	chr16	-	ENST00000268695	3'-UTR	0----0.0299----0.6992----{0.7910}----1	GGACC	0.227	0.144	0.218	0.311	0.401	0.311	0.796467	0.0228891
ALKBH5	chr17	+	ENST00000541285	1_intron_of_total_3_intron	NA	GGACC	0.215	0.293	0.193	0.454	0.407	0.355	0.794657	0.0147431
RCOR1	chr14	+	ENST00000262241	3'-UTR	0----0.0414----0.2949----{0.3064}----1	AGACA	0.774	0.804	0.517	1.43	1.21	0.994	0.794608	0.0343171
YKT6	chr7	+	ENST00000678497	3'-UTR	0----0.0348----0.1461----{0.9688}----1	GGACC	0.121	0.122	0.152	0.185	0.236	0.264	0.794251	0.0366879
USP10	chr16	+	ENST00000540269	3'-UTR	0----0.0313----0.0928----{0.5687}----1	AGACA	0.296	0.309	0.369	0.651	0.46	0.578	0.794176	0.0360942
KIF2C	chr1	+	ENST00000452259	10_exon_of_total_11_exon	0----0.1023----{0.8852}----1.0000----1	AGACA	0.413	0.323	0.265	0.604	0.572	0.556	0.790997	0.0212728
ADD1	chr4	+	ENST00000683351	3_exon_of_total_16_exon	0----0.0486----{0.1198}----0.6283----1	UGACC	0.088	0.055	0.097	0.136	0.143	0.136	0.790077	0.0408515
CISD3	chr17	+	ENST00000613478	3'-UTR	0----0.0071----0.1575----{0.2504}----1	AGACU	0.128	0.182	0.168	0.251	0.291	0.284	0.789131	0.00573043
DBR1	chr3	-	ENST00000698921	4_exon_of_total_7_exon	NA	AGACU	0.112	0.104	0.17	0.254	0.224	0.189	0.789086	0.0292154
DGUOK	chr2	+	ENST00000629438	3'-UTR	0----0.0826----0.3450----{0.6531}----1	AGACA	0.157	0.242	0.257	0.334	0.424	0.374	0.787106	0.0184563
BTRC	chr10	+	ENST00000393441	9_exon_of_total_14_exon	0----0.0243----{0.2263}----0.3103----1	UGACA	0.078	0.126	0.07	0.129	0.163	0.18	0.784611	0.0469445
LIX1L	chr1	-	ENST00000604000	3'-UTR	0----0.0226----0.2766----{0.7938}----1	UGACA	0.192	0.318	0.236	0.499	0.388	0.398	0.784521	0.0247349
ISG20	chr15	+	ENST00000379224	3'-UTR	0----0.1659----0.4699----{0.4983}----1	GGACA	0.526	0.419	0.601	0.963	0.687	1.013	0.784512	0.0469681
ENSG00000273167	chr13	+	ENST00000382141	13_intron_of_total_15_intron	NA	GGACC	0.198	0.32	0.295	0.442	0.427	0.531	0.7841	0.0172368
ZNF783	chr7	+	ENST00000378052	3'-UTR	0----0.0567----0.3508----{0.8647}----1	UGACC	0.168	0.183	0.09	0.208	0.261	0.29	0.783321	0.0493627
RPSA	chr3	+	ENST00000697728	3_intron_of_total_5_intron	NA	AGACU	0.1	0.061	0.071	0.145	0.127	0.127	0.782264	0.0243444
NDC80	chr18	+	ENST00000261597	6_intron_of_total_16_intron	NA	AGACU	0.073	0.087	0.134	0.139	0.17	0.196	0.780467	0.0473906
SLCO4A1	chr20	+	ENST00000217159	11_intron_of_total_11_intron	NA	GGACC	0.345	0.259	0.318	0.441	0.545	0.597	0.779823	0.0227292
PACSIN2	chr22	-	ENST00000263246	8_exon_of_total_11_exon	0----0.0634----{0.3688}----0.5128----1	AGACA	0.233	0.279	0.215	0.395	0.383	0.469	0.778434	0.00831543
ASMTL	chrY	-	ENST00000381317	3_exon_of_total_13_exon	0----0.0334----{0.1603}----0.9370----1	GGACA	0.28	0.249	0.247	0.434	0.45	0.447	0.778382	0.000798327
BBIP1	chr10	-	ENST00000448814	4_exon_of_total_4_exon	0----0.0573----{0.1477}----0.1951----1	UGACU	0.396	0.197	0.361	0.467	0.64	0.529	0.778112	0.047945
POLH	chr6	+	ENST00000372236	11_exon_of_total_11_exon	0----0.0311----{0.2572}----0.2870----1	GGACC	0.106	0.101	0.129	0.157	0.198	0.221	0.777608	0.0339761
CREBZF	chr11	-	ENST00000682836	5'-UTR	0----{0.0151}----0.0433----0.2898----1	GGACC	0.164	0.102	0.133	0.236	0.195	0.252	0.775497	0.0185902
CCZ1B	chr7	-	ENST00000316731	8_exon_of_total_15_exon	0----0.0430----{0.4388}----0.8418----1	UGACA	0.122	0.139	0.077	0.227	0.163	0.187	0.771548	0.0387225
ATF5	chr19	+	ENST00000595125	4_exon_of_total_4_exon	0----0.3555----{0.4789}----0.8742----1	UGACU	0.161	0.166	0.215	0.364	0.291	0.27	0.771161	0.0265061
PAGR1	chr16	+	ENST00000320330	3'-UTR	0----0.0965----0.2940----{0.9311}----1	UGACU	0.115	0.112	0.18	0.215	0.22	0.259	0.769907	0.0292362
MAPK1IP1L	chr14	+	ENST00000395468	3'-UTR	0----0.0249----0.1390----{0.3706}----1	AGACA	0.217	0.383	0.29	0.489	0.579	0.449	0.769344	0.0294191
RRP8	chr11	-	ENST00000254605	2_exon_of_total_7_exon	0----0.0174----{0.0459}----0.2264----1	UGACU	0.26	0.263	0.191	0.447	0.379	0.391	0.769333	0.00621717
POLR3B	chr12	+	ENST00000228347	27_exon_of_total_28_exon	0----0.0316----{0.7968}----0.8448----1	AGACU	0.062	0.086	0.063	0.137	0.117	0.105	0.766741	0.0164447
FEM1A	chr19	+	ENST00000269856	3'-UTR	0----0.0127----0.2234----{0.2810}----1	AGACA	0.153	0.139	0.133	0.228	0.263	0.232	0.766533	0.00390855
CRK	chr17	-	ENST00000398970	3'-UTR	0----0.0288----0.1962----{0.2376}----1	UGACA	0.162	0.216	0.192	0.308	0.312	0.349	0.765535	0.0031574
UTP3	chr4	+	ENST00000254803	1_exon_of_total_1_exon	0----0.0723----{0.1460}----0.7851----1	UGACU	0.146	0.086	0.119	0.215	0.173	0.208	0.763841	0.0225341
PTGES2	chr9	-	ENST00000338961	3'-UTR	0----0.0075----0.7171----{0.9130}----1	GGACA	0.136	0.128	0.165	0.191	0.264	0.27	0.757003	0.0435307
NFATC3	chr16	+	ENST00000563319	11_exon_of_total_11_exon	NA	AGACC	0.082	0.094	0.053	0.132	0.119	0.136	0.756986	0.0344842
CTBP1	chr4	-	ENST00000382952	1_intron_of_total_9_intron	NA	GGACA	0.974	1.056	0.866	1.967	1.461	1.461	0.755478	0.0476097
TM9SF4	chr20	+	ENST00000398022	5_exon_of_total_18_exon	0----0.0072----{0.1295}----0.5191----1	UGACA	0.09	0.115	0.12	0.181	0.177	0.19	0.753736	0.0075381
NAA50	chr3	-	ENST00000240922	3'-UTR	0----0.0491----0.1325----{0.5061}----1	AGACU	0.048	0.072	0.06	0.088	0.1	0.115	0.751321	0.0176159
MGAT4A	chr2	-	ENST00000264968	3'-UTR	0----0.0432----0.2339----{0.3682}----1	AGACU	0.106	0.08	0.066	0.125	0.141	0.158	0.750641	0.0206516
XPOT	chr12	+	ENST00000332707	2_exon_of_total_25_exon	0----0.0765----{0.0838}----0.5300----1	AGACU	0.176	0.124	0.171	0.221	0.275	0.296	0.749773	0.0213142
LANCL2	chr7	+	ENST00000254770	2_exon_of_total_9_exon	0----0.1545----{0.2072}----0.4580----1	AGACC	0.076	0.097	0.068	0.116	0.138	0.151	0.748889	0.0158798
XPC	chr3	-	ENST00000285021	9_exon_of_total_16_exon	0----0.0090----{0.4145}----0.7825----1	GGACC	0.228	0.161	0.152	0.302	0.334	0.273	0.748652	0.0173472
CHD8	chr14	-	ENST00000430710	34_exon_of_total_38_exon	0----0.0127----{0.7885}----0.9435----1	AGACA	0.174	0.262	0.176	0.408	0.286	0.333	0.746833	0.0413481
JADE2	chr5	+	ENST00000681547	3'-UTR	0----0.0506----0.4213----{0.4663}----1	GGACA	0.179	0.228	0.156	0.249	0.324	0.371	0.745652	0.0488215
TGOLN2	chr2	-	ENST00000377386	3'-UTR	0----0.0045----0.2217----{0.8957}----1	UGACU	0.145	0.116	0.104	0.227	0.186	0.199	0.745635	0.00866062
GEMIN4	chr17	-	ENST00000319004	2_exon_of_total_2_exon	0----0.0326----{0.1039}----0.8811----1	AGACA	0.341	0.489	0.334	0.678	0.627	0.644	0.743643	0.0273298
STK4	chr20	+	ENST00000372806	3'-UTR	0----0.0090----0.2389----{0.4653}----1	AGACA	0.201	0.285	0.244	0.496	0.35	0.376	0.743276	0.0473322
METTL2A	chr17	+	ENST00000311506	3'-UTR	0----0.0010----0.1971----{0.6941}----1	AGACC	0.145	0.138	0.09	0.187	0.214	0.223	0.74237	0.0210396
WDR82	chr3	-	ENST00000296490	1_exon_of_total_9_exon	0----0.0672----{0.0821}----0.2870----1	GGACA	0.176	0.193	0.172	0.261	0.335	0.309	0.742289	0.022997
NCOR2	chr12	-	ENST00000404621	20_exon_of_total_47_exon	0----0.0183----{0.3124}----0.8842----1	GGACA	0.219	0.249	0.212	0.365	0.437	0.33	0.735267	0.029637
CDK12	chr17	+	ENST00000447079	6_exon_of_total_14_exon	0----0.0707----{0.3725}----0.6105----1	GGACC	0.078	0.068	0.047	0.115	0.107	0.099	0.733972	0.0257998
ZNF3	chr7	-	ENST00000413658	5_intron_of_total_5_intron	NA	GGACC	0.091	0.081	0.08	0.134	0.123	0.162	0.733527	0.0320401
MYD88	chr3	+	ENST00000396334	3'-UTR	0----0.0782----0.3909----{0.4793}----1	AGACU	0.169	0.247	0.171	0.304	0.327	0.345	0.733521	0.0223155
RAB14	chr9	-	ENST00000373840	3'-UTR	0----0.0574----0.2135----{0.4100}----1	AGACA	0.211	0.191	0.179	0.298	0.312	0.355	0.731991	0.00658952
TUSC3	chr8	+	ENST00000382020	3'-UTR	0----0.0565----0.3399----{0.4225}----1	GGACC	0.065	0.054	0.063	0.104	0.089	0.109	0.73061	0.008883
MAP3K14	chr17	-	ENST00000344686	3'-UTR	0----0.0182----0.6585----{0.9372}----1	GGACU	0.284	0.451	0.452	0.584	0.71	0.675	0.730143	0.0229814
HPS4	chr22	-	ENST00000699227	3'-UTR	0----0.1319----0.2976----{0.4725}----1	AGACC	0.128	0.16	0.154	0.248	0.231	0.253	0.727797	0.0020989
STARD3NL	chr7	+	ENST00000009041	2_exon_of_total_9_exon	0----0.1374----{0.2314}----0.5514----1	GGACU	0.108	0.073	0.063	0.123	0.129	0.152	0.727474	0.0382306
PPP6R3	chr11	+	ENST00000534534	6_exon_of_total_19_exon	0----0.0933----{0.2790}----0.7423----1	AGACU	0.081	0.071	0.112	0.116	0.16	0.161	0.727095	0.04212
GPR107	chr9	+	ENST00000372406	3'-UTR	0----0.0690----0.3142----{0.8579}----1	AGACU	0.187	0.137	0.195	0.273	0.293	0.293	0.726924	0.0156551
HOXB3	chr17	-	ENST00000498678	1_intron_of_total_4_intron	NA	AGACU	0.323	0.337	0.201	0.5	0.414	0.511	0.726877	0.0282427
NOMO3	chr16	+	ENST00000676846	30_exon_of_total_32_exon	0----0.0308----{0.7062}----0.7322----1	UGACA	0.278	0.197	0.243	0.432	0.382	0.374	0.726479	0.00728984
GPATCH8	chr17	-	ENST00000591680	6_exon_of_total_8_exon	0----0.0053----{0.0625}----0.6653----1	AGACC	0.109	0.16	0.098	0.22	0.212	0.175	0.725916	0.031725
SRRM2	chr16	+	ENST00000301740	12_intron_of_total_14_intron	NA	AGACU	0.143	0.12	0.112	0.172	0.216	0.232	0.725378	0.0272229
LYRM1	chr16	+	ENST00000412082	3'-UTR	0----0.2924----0.3653----{0.5440}----1	AGACC	0.164	0.107	0.17	0.233	0.262	0.234	0.72514	0.0252542
ARHGEF2	chr1	-	ENST00000313695	16_exon_of_total_22_exon	0----0.0275----{0.5137}----0.7326----1	AGACA	0.157	0.177	0.259	0.358	0.322	0.3	0.72475	0.034328
ZNF574	chr19	+	ENST00000222339	2_exon_of_total_2_exon	0----0.0710----{0.4714}----0.9659----1	GGACC	0.275	0.191	0.172	0.398	0.281	0.375	0.724247	0.0447995
HMGN3	chr6	-	ENST00000275036	3'-UTR	0----0.1552----0.4368----{0.5174}----1	GGACA	0.138	0.189	0.177	0.309	0.28	0.243	0.72316	0.0123599
ACAD10	chr12	+	ENST00000313698	6_exon_of_total_21_exon	0----0.0499----{0.2606}----0.8437----1	AGACC	0.066	0.056	0.087	0.111	0.137	0.097	0.723093	0.0409907
ADO	chr10	+	ENST00000373783	1_exon_of_total_1_exon	0----0.0904----{0.1420}----0.3066----1	GGACU	0.304	0.195	0.322	0.451	0.523	0.38	0.721774	0.0361913
MTA2	chr11	-	ENST00000278823	18_exon_of_total_18_exon	0----0.1346----{0.7840}----0.7856----1	GGACU	0.098	0.12	0.137	0.208	0.206	0.171	0.720618	0.00974745
ORC1	chr1	-	ENST00000371568	8_exon_of_total_17_exon	0----0.0586----{0.4598}----0.8872----1	AGACU	0.084	0.088	0.074	0.131	0.127	0.147	0.719264	0.00319203
ZNF282	chr7	+	ENST00000610704	8_exon_of_total_8_exon	0----0.0121----{0.4897}----0.5642----1	AGACC	0.09	0.127	0.158	0.215	0.184	0.218	0.71838	0.0347184
RFX8	chr2	-	ENST00000428343	11_exon_of_total_12_exon	0----0.2472----{0.7467}----0.9117----1	AGACC	0.192	0.2	0.14	0.249	0.315	0.311	0.717857	0.016417
CAD	chr2	+	ENST00000264705	17_exon_of_total_44_exon	0----0.0251----{0.3844}----0.9417----1	AGACA	0.299	0.24	0.253	0.427	0.449	0.426	0.717157	0.00477484
GRAP	chr17	-	ENST00000284154	3'-UTR	0----0.0156----0.3446----{0.6801}----1	GGACA	0.574	0.426	0.39	0.846	0.749	0.69	0.717109	0.0159362
LRRC14	chr8	+	ENST00000527730	2_exon_of_total_3_exon	0----0.0767----{0.2014}----1.0000----1	GGACA	0.18	0.337	0.313	0.507	0.457	0.4	0.71666	0.0461925
GARS1	chr7	+	ENST00000675051	3_exon_of_total_17_exon	0----0.0178----{0.0938}----0.9894----1	AGACC	0.06	0.07	0.055	0.084	0.116	0.104	0.716546	0.0340224
NOLC1	chr10	+	ENST00000405356	8_exon_of_total_13_exon	0----0.0592----{0.3116}----0.5962----1	AGACA	0.24	0.28	0.204	0.393	0.457	0.339	0.715687	0.0250427
SUDS3	chr12	+	ENST00000543473	3'-UTR	0----0.0290----0.2379----{0.4632}----1	GGACU	0.055	0.077	0.072	0.121	0.12	0.094	0.715592	0.0194261
GMIP	chr19	-	ENST00000203556	19_exon_of_total_21_exon	0----0.0363----{0.6922}----0.8620----1	AGACU	0.112	0.12	0.089	0.167	0.207	0.153	0.71523	0.031332
EXOSC2	chr9	+	ENST00000491115	3_intron_of_total_5_intron	NA	GGACU	0.24	0.205	0.335	0.368	0.457	0.455	0.714598	0.029873
DVL3	chr3	+	ENST00000313143	3'-UTR	0----0.0492----0.4574----{0.5033}----1	GGACU	0.061	0.098	0.077	0.128	0.14	0.119	0.713547	0.0238618
PGBD1	chr6	+	ENST00000259883	7_exon_of_total_7_exon	0----0.1306----{0.6368}----0.9145----1	AGACC	0.106	0.102	0.091	0.163	0.17	0.157	0.712636	0.000474866
PMEPA1	chr20	-	ENST00000395816	3'-UTR	0----0.0319----0.1899----{0.6940}----1	AGACA	0.284	0.41	0.398	0.501	0.693	0.595	0.712181	0.0316496
COX14	chr12	+	ENST00000317943	3'-UTR	0----0.4237----0.6695----{0.8912}----1	UGACA	0.092	0.079	0.083	0.117	0.156	0.143	0.711755	0.0318194
GTF3C2	chr2	-	ENST00000359541	3'-UTR	0----0.1077----0.7931----{0.8520}----1	AGACU	0.216	0.175	0.219	0.278	0.364	0.357	0.711675	0.0250872
CLEC11A	chr19	+	ENST00000250340	2_exon_of_total_4_exon	0----0.1178----{0.3484}----0.8247----1	GGACA	0.109	0.147	0.089	0.162	0.18	0.223	0.711655	0.0420506
GPSM3	chr6_GL000253v2_alt	-	ENST00000479498	3'-UTR	0----0.2644----0.5890----{0.9397}----1	GGACC	0.052	0.06	0.075	0.092	0.095	0.119	0.710493	0.023951
WDR4	chr21	-	ENST00000330317	11_intron_of_total_11_intron	NA	AGACC	0.168	0.137	0.165	0.291	0.251	0.227	0.710323	0.0175165
RSAD1	chr17	+	ENST00000515221	2_exon_of_total_5_exon	0----0.0243----{0.2624}----0.5957----1	AGACU	0.123	0.107	0.099	0.202	0.154	0.182	0.709519	0.0214782
CAPN15	chr16	+	ENST00000219611	3_intron_of_total_13_intron	NA	UGACU	0.175	0.166	0.236	0.279	0.33	0.334	0.708686	0.0136929
NDUFAF6	chr8	+	ENST00000697355	3'-UTR	0----0.2753----0.3382----{0.4245}----1	AGACA	0.743	0.47	0.713	1.251	0.864	1.031	0.707911	0.0488122
EXO5	chr1	+	ENST00000358527	3'-UTR	0----0.2114----0.8044----{0.8383}----1	GGACC	0.333	0.354	0.3	0.581	0.525	0.506	0.70773	0.00250726
MED18	chr1	+	ENST00000479574	3_exon_of_total_3_exon	NA	GGACA	0.191	0.244	0.331	0.445	0.45	0.356	0.707665	0.0376131
CTNNA1	chr5	+	ENST00000627109	3'-UTR	0----0.0248----0.6842----{0.6943}----1	AGACA	0.227	0.181	0.201	0.297	0.343	0.353	0.705351	0.00507945
ZBTB14	chr18	-	ENST00000357006	4_exon_of_total_4_exon	0----0.0961----{0.3183}----0.4787----1	UGACA	0.214	0.265	0.267	0.354	0.477	0.383	0.702521	0.0351781
LSM11	chr5	+	ENST00000286307	4_exon_of_total_4_exon	0----0.0059----{0.1431}----0.1709----1	GGACU	0.187	0.268	0.181	0.285	0.364	0.385	0.701138	0.0330643
EMC7	chr15	-	ENST00000256545	3_exon_of_total_5_exon	0----0.0215----{0.3938}----0.7035----1	AGACU	0.075	0.089	0.087	0.13	0.14	0.138	0.700882	0.00103306
ILKAP	chr2	-	ENST00000463129	3_exon_of_total_11_exon	NA	AGACU	0.105	0.086	0.094	0.145	0.169	0.149	0.70005	0.00397496
CNNM4	chr2	+	ENST00000377075	3'-UTR	0----0.0205----0.5072----{0.8950}----1	AGACA	1.244	1.197	1.595	2.441	1.763	2.347	0.698789	0.037571
SV2A	chr1	-	ENST00000369146	3'-UTR	0----0.1035----0.6126----{0.7097}----1	GGACC	0.065	0.092	0.079	0.149	0.125	0.109	0.698558	0.0309216
DEDD2	chr19	-	ENST00000336034	5_exon_of_total_5_exon	0----0.0404----{0.5143}----0.5537----1	UGACU	0.079	0.079	0.075	0.146	0.12	0.112	0.698056	0.0402586
RABEP1	chr17	+	ENST00000537505	14_exon_of_total_18_exon	0----0.0344----{0.3830}----0.4725----1	GGACA	0.421	0.259	0.313	0.616	0.465	0.529	0.697195	0.0338701
ZGPAT	chr20	+	ENST00000448100	6_exon_of_total_7_exon	0----0.0654----{0.7395}----0.8820----1	GGACA	0.678	0.758	0.579	0.965	1.313	0.989	0.697187	0.0475032
BUD13	chr11	-	ENST00000375445	4_exon_of_total_10_exon	0----0.0128----{0.1991}----0.8260----1	AGACC	0.095	0.06	0.085	0.133	0.142	0.114	0.696736	0.0220453
SIPA1L1	chr14	+	ENST00000381232	24_exon_of_total_24_exon	0----0.0694----{0.7412}----0.7425----1	AGACA	0.643	0.859	1.031	1.324	1.504	1.277	0.696535	0.0234719
KIFC1	chr6	+	ENST00000428849	7_exon_of_total_11_exon	0----0.0682----{0.4136}----0.9138----1	AGACU	0.116	0.119	0.123	0.181	0.227	0.172	0.696093	0.0473276
HSPA1B	chr6_GL000255v2_alt	+	ENST00000391555	5'-UTR	0----{0.0547}----0.0855----0.8483----1	GGACU	0.231	0.186	0.237	0.325	0.322	0.412	0.69534	0.0261773
SLC39A6	chr18	-	ENST00000269187	2_exon_of_total_10_exon	0----0.0662----{0.0923}----0.7022----1	AGACC	0.1	0.07	0.082	0.124	0.143	0.141	0.695145	0.0107624
ALG8	chr11	-	ENST00000679559	13_intron_of_total_13_intron	NA	AGACA	0.335	0.36	0.223	0.484	0.423	0.578	0.693897	0.0377654
PDS5A	chr4	-	ENST00000303538	27_exon_of_total_33_exon	0----0.0694----{0.5196}----0.6323----1	AGACA	0.346	0.284	0.261	0.444	0.475	0.521	0.692571	0.00591792
PRPS2	chrX	+	ENST00000380668	3'-UTR	0----0.0348----0.4224----{0.6829}----1	AGACA	0.128	0.187	0.158	0.229	0.259	0.276	0.691732	0.0125777
NDUFS2	chr1	+	ENST00000677550	8_exon_of_total_14_exon	0----0.1637----{0.4993}----0.7971----1	UGACA	0.081	0.111	0.065	0.148	0.14	0.127	0.691343	0.0425418
MBTPS1	chr16	-	ENST00000562906	2_exon_of_total_2_exon	NA	GGACU	0.139	0.182	0.193	0.289	0.285	0.256	0.691343	0.00908932
PNMA2	chr8	-	ENST00000522362	5'-UTR	0----{0.0975}----0.1427----0.3742----1	AGACA	0.618	0.702	0.473	0.781	1.031	1.082	0.690689	0.037594
ZNF219	chr14	-	ENST00000451119	5_exon_of_total_5_exon	0----0.1011----{0.7324}----0.8444----1	GGACC	0.271	0.174	0.283	0.363	0.358	0.454	0.69065	0.0332823
YARS2	chr12	-	ENST00000324868	1_exon_of_total_5_exon	0----0.0109----{0.1304}----0.6882----1	AGACU	0.112	0.145	0.085	0.203	0.16	0.188	0.688056	0.0358516
SARS2	chr19	-	ENST00000221431	4_exon_of_total_16_exon	0----0.0140----{0.2838}----0.8233----1	AGACC	0.132	0.104	0.144	0.168	0.215	0.229	0.687532	0.0315247
DIDO1	chr20	-	ENST00000266070	16_exon_of_total_16_exon	0----0.0415----{0.7547}----0.8256----1	GGACC	0.184	0.302	0.295	0.441	0.453	0.361	0.684293	0.0333577
BRD3	chr9	-	ENST00000303407	3'-UTR	0----0.0344----0.4197----{0.8892}----1	AGACC	0.064	0.083	0.079	0.101	0.119	0.143	0.683647	0.0459512
THRAP3	chr1	+	ENST00000469141	6_exon_of_total_13_exon	0----0.1018----{0.4762}----0.9608----1	UGACU	0.162	0.19	0.165	0.239	0.276	0.315	0.682947	0.0281772
ZRANB1	chr10	+	ENST00000359653	3'-UTR	0----0.0651----0.4386----{0.6486}----1	AGACC	0.106	0.121	0.079	0.145	0.189	0.157	0.682191	0.0267476
KIF21B	chr1	-	ENST00000332129	3'-UTR	0----0.0320----0.5246----{0.7899}----1	AGACU	0.491	0.48	0.303	0.666	0.797	0.581	0.68203	0.0427322
CBL	chr11	+	ENST00000634586	16_intron_of_total_17_intron	NA	GGACC	0.253	0.233	0.166	0.311	0.377	0.358	0.681939	0.0187703
PSMB5	chr14	-	ENST00000555895	2_intron_of_total_2_intron	NA	GGACA	0.166	0.186	0.156	0.229	0.3	0.285	0.6802	0.0285123
THEMIS	chr6_KI270801v1_alt	-	ENST00000610842	3'-UTR	0----0.0639----0.5335----{0.8142}----1	AGACA	0.355	0.272	0.353	0.583	0.54	0.447	0.679911	0.0198574
TIMELESS	chr12	-	ENST00000553532	16_exon_of_total_29_exon	0----0.0345----{0.4040}----0.7377----1	AGACA	0.248	0.247	0.34	0.453	0.446	0.438	0.679151	0.0302568
VIPAS39	chr14	-	ENST00000327028	3'-UTR	0----0.1293----0.6400----{0.7854}----1	GGACU	0.201	0.186	0.186	0.304	0.324	0.289	0.678387	0.00229489
ENOSF1	chr18	-	ENST00000647584	10_exon_of_total_16_exon	0----0.0080----{0.1363}----0.2564----1	UGACA	0.063	0.061	0.066	0.11	0.093	0.101	0.678072	0.0111364
SLC39A9	chr14	+	ENST00000556605	3'-UTR	0----0.3293----0.6678----{0.6978}----1	GGACU	0.066	0.055	0.084	0.129	0.099	0.1	0.678072	0.0352278
FOCAD	chr9	+	ENST00000380249	8_exon_of_total_46_exon	0----0.0597----{0.1362}----0.9465----1	UGACA	0.119	0.087	0.1	0.168	0.176	0.145	0.676303	0.00971785
RCC2	chr1	-	ENST00000375436	13_exon_of_total_13_exon	0----0.0349----{0.4099}----0.4233----1	AGACU	0.057	0.058	0.074	0.112	0.097	0.093	0.676162	0.0092486
TFRC	chr3	-	ENST00000698274	18_intron_of_total_20_intron	NA	AGACU	0.13	0.096	0.15	0.186	0.218	0.196	0.67423	0.0227506
NAMPT	chr7	-	ENST00000681550	5'-UTR	0----{0.2214}----0.2961----0.3796----1	AGACC	0.127	0.074	0.118	0.159	0.186	0.164	0.674109	0.041716
ANKRD27	chr19	-	ENST00000306065	27_exon_of_total_29_exon	0----0.0316----{0.6656}----0.7430----1	AGACA	0.254	0.229	0.382	0.466	0.398	0.515	0.67285	0.047902
ZNF561	chr19	-	ENST00000444802	6_intron_of_total_6_intron	NA	AGACC	0.102	0.108	0.078	0.145	0.169	0.145	0.672425	0.00983021
CTDP1	chr18_KI270863v1_alt	+	ENST00000632301	8_exon_of_total_10_exon	0----0.0573----{0.7625}----1.0000----1	UGACU	0.3	0.249	0.279	0.407	0.43	0.482	0.671742	0.00554018
FAT1	chr4	-	ENST00000441802	19_exon_of_total_27_exon	0----0.0143----{0.7313}----0.9460----1	UGACA	0.204	0.22	0.182	0.328	0.354	0.283	0.671211	0.0140863
PHF19	chr9	-	ENST00000373896	3'-UTR	0----0.0272----0.4473----{0.6626}----1	AGACA	0.42	0.316	0.304	0.552	0.564	0.54	0.671119	0.0272439
RAD54L	chr1	+	ENST00000442598	19_exon_of_total_19_exon	0----0.0447----{0.8705}----0.9251----1	AGACC	0.068	0.092	0.063	0.132	0.116	0.107	0.670775	0.0203946
DHFR	chr5	-	ENST00000439211	3'-UTR	0----0.1261----0.2700----{0.7045}----1	UGACA	0.09	0.08	0.07	0.134	0.105	0.143	0.670538	0.0355072
TIPIN	chr15	-	ENST00000261881	8_exon_of_total_8_exon	0----0.0318----{0.5168}----0.5561----1	GGACC	0.077	0.072	0.105	0.116	0.126	0.162	0.669527	0.0496502
TATDN2	chr3	+	ENST00000287652	6_exon_of_total_8_exon	0----0.1967----{0.5799}----0.6247----1	UGACA	0.116	0.135	0.125	0.208	0.174	0.216	0.669413	0.0170804
KANSL1	chr17	-	ENST00000432791	2_exon_of_total_15_exon	0----0.1249----{0.1814}----0.7201----1	AGACA	1.449	1.412	1.232	2.117	2.289	2.102	0.669056	0.000911598
RNH1	chr11	-	ENST00000534797	5_exon_of_total_9_exon	0----0.4736----{0.6889}----0.9398----1	AGACA	0.234	0.174	0.231	0.327	0.369	0.32	0.669013	0.00827044
UCK2	chr1	+	ENST00000367879	3'-UTR	0----0.0458----0.2095----{0.9717}----1	AGACU	0.141	0.119	0.105	0.187	0.209	0.184	0.668156	0.00673349
DESI1	chr22	-	ENST00000263256	3'-UTR	0----0.0540----0.1881----{0.7455}----1	UGACA	0.139	0.129	0.165	0.236	0.193	0.259	0.668042	0.0289207
MARS1	chr12	+	ENST00000537638	22_intron_of_total_22_intron	NA	GGACA	0.137	0.124	0.196	0.251	0.23	0.245	0.667775	0.0471385
KDM6B	chr17	+	ENST00000448097	3'-UTR	0----0.0774----0.8105----{0.8526}----1	AGACA	0.396	0.48	0.297	0.673	0.648	0.54	0.665875	0.0291934
STK40	chr1	-	ENST00000359297	3'-UTR	0----0.0017----0.2609----{0.8507}----1	UGACC	0.092	0.08	0.079	0.145	0.141	0.112	0.665081	0.0289011
UBE2M	chr19	-	ENST00000253023	5'-UTR	0----{0.0276}----0.1984----0.6747----1	GGACU	0.184	0.176	0.129	0.212	0.295	0.268	0.664362	0.0386631
AP4B1	chr1	-	ENST00000369569	5_exon_of_total_10_exon	0----0.0258----{0.2893}----0.7255----1	GGACC	0.251	0.169	0.186	0.359	0.29	0.311	0.663717	0.0231508
CLPTM1	chr19	+	ENST00000588855	6_exon_of_total_8_exon	NA	UGACA	0.14	0.097	0.138	0.222	0.193	0.179	0.663572	0.0184114
KAT14	chr20	+	ENST00000677174	6_exon_of_total_11_exon	0----0.2039----{0.3822}----0.7809----1	GGACU	0.176	0.162	0.115	0.287	0.212	0.218	0.662462	0.0476301
HES6	chr2	-	ENST00000272937	4_exon_of_total_4_exon	0----0.0972----{0.5899}----0.5906----1	UGACC	0.083	0.077	0.108	0.153	0.124	0.147	0.661831	0.016168
CAMK2D	chr4	-	ENST00000511664	5'-UTR	0----{0.0418}----0.1158----0.3927----1	GGACU	0.318	0.216	0.244	0.428	0.428	0.374	0.660816	0.0201841
TOP1	chr20	+	ENST00000361337	16_exon_of_total_21_exon	0----0.0659----{0.5214}----0.6813----1	AGACU	0.07	0.091	0.068	0.115	0.142	0.105	0.660642	0.0355658
CREB3	chr9	+	ENST00000486056	8_exon_of_total_8_exon	NA	GGACA	0.232	0.255	0.208	0.317	0.368	0.413	0.659793	0.0239323
GEMIN4	chr17	-	ENST00000319004	2_exon_of_total_2_exon	0----0.0326----{0.4004}----0.8811----1	AAACA	0.543	0.843	0.676	1.167	1.055	1.035	0.659499	0.0280356
TIAL1	chr10	-	ENST00000369093	1_intron_of_total_11_intron	NA	AGACA	0.391	0.304	0.435	0.645	0.518	0.62	0.657984	0.0163966
RAPGEF1	chr9	-	ENST00000372189	24_exon_of_total_24_exon	0----0.0204----{0.5509}----0.5518----1	AGACC	0.067	0.064	0.082	0.11	0.128	0.098	0.657608	0.0227265
LAMP3	chr3	-	ENST00000265598	2_exon_of_total_6_exon	0----0.0247----{0.1796}----0.4161----1	AGACC	0.13	0.174	0.131	0.227	0.219	0.24	0.657193	0.0170559
U2SURP	chr3	+	ENST00000488497	3'-UTR	0----0.1296----0.4889----{0.9525}----1	GGACA	0.282	0.194	0.178	0.405	0.311	0.315	0.656682	0.0480219
FANCD2	chr3	+	ENST00000287647	42_exon_of_total_43_exon	0----0.0178----{0.8009}----0.8640----1	AGACC	0.084	0.103	0.105	0.15	0.16	0.15	0.655665	0.00531281
CHD8	chr14	-	ENST00000430710	18_exon_of_total_38_exon	0----0.0127----{0.3968}----0.9435----1	AGACU	0.177	0.131	0.198	0.258	0.236	0.302	0.653631	0.0251746
SLC10A3	chrX	-	ENST00000369649	3_exon_of_total_4_exon	0----0.1220----{0.1310}----0.8860----1	GGACA	0.655	0.679	0.953	1.028	1.164	1.405	0.653338	0.0412504
CRBN	chr3	-	ENST00000639284	2_exon_of_total_12_exon	0----0.0180----{0.0643}----0.6806----1	AGACC	0.112	0.087	0.083	0.119	0.162	0.162	0.651612	0.0430229
KIAA0100	chr17	-	ENST00000528896	28_exon_of_total_39_exon	0----0.0137----{0.7077}----0.9168----1	UGACA	0.116	0.146	0.113	0.172	0.193	0.224	0.651377	0.0221405
PDE6B	chr4	+	ENST00000496514	19_exon_of_total_22_exon	0----0.0164----{0.6979}----0.7951----1	GGACA	0.488	0.469	0.563	0.836	0.812	0.739	0.651127	0.00212179
SEC16A	chr9	-	ENST00000313050	1_exon_of_total_30_exon	0----0.0084----{0.2506}----0.8117----1	GGACC	0.206	0.241	0.15	0.327	0.255	0.355	0.650318	0.0474765
ZNF496	chr1	-	ENST00000462139	2_exon_of_total_2_exon	NA	AGACU	0.205	0.21	0.168	0.339	0.271	0.305	0.650276	0.0129568
SF3B3	chr16	+	ENST00000302516	3'-UTR	0----0.0189----0.3959----{0.5978}----1	AGACA	0.468	0.71	0.523	1.044	0.859	0.766	0.649916	0.0429827
NFATC3	chr16	+	ENST00000553077	2_exon_of_total_9_exon	NA	AGACU	0.133	0.165	0.119	0.236	0.232	0.186	0.649243	0.0208198
KAT8	chr16	+	ENST00000543774	4_intron_of_total_11_intron	NA	AGACA	0.503	0.611	0.643	0.974	0.978	0.801	0.64789	0.0123853
MICU1	chr10	-	ENST00000476605	3'-UTR	0----0.0000----0.3823----{0.5147}----1	AGACA	0.54	0.534	0.484	0.796	0.86	0.783	0.646595	0.00085748
RAB8B	chr15	+	ENST00000321437	3'-UTR	0----0.0040----0.1340----{0.8127}----1	AGACA	0.52	0.34	0.39	0.686	0.644	0.625	0.645241	0.0373488
MAFK	chr7	+	ENST00000343242	3'-UTR	0----0.0713----0.2107----{0.8985}----1	GGACU	0.179	0.263	0.209	0.314	0.368	0.336	0.645008	0.0192588
PRKCA	chr17	+	ENST00000413366	3'-UTR	0----0.0267----0.2519----{0.2724}----1	GAACA	0.406	0.343	0.344	0.57	0.617	0.521	0.644015	0.00516262
PTEN	chr10	+	ENST00000688308	3'-UTR	0----0.1578----0.5467----{0.9644}----1	GGACA	0.322	0.274	0.245	0.476	0.456	0.381	0.642689	0.014404
PRRC2B	chr9	+	ENST00000684596	3'-UTR	0----0.0236----0.6181----{0.6351}----1	UGACC	0.08	0.09	0.079	0.11	0.145	0.133	0.639911	0.0347
ZNF195	chr11	-	ENST00000528796	3_intron_of_total_3_intron	NA	AGACU	0.17	0.134	0.205	0.299	0.23	0.264	0.639655	0.0296298
HSDL1	chr16	-	ENST00000219439	4_exon_of_total_6_exon	0----0.0455----{0.1864}----0.3177----1	GGACA	0.441	0.475	0.484	0.752	0.666	0.76	0.637577	0.00586865
HIBADH	chr7	-	ENST00000265395	2_exon_of_total_8_exon	0----0.0506----{0.1129}----0.5889----1	AGACU	0.067	0.108	0.095	0.124	0.145	0.151	0.63743	0.0327037
KMT2A	chr11	+	ENST00000389506	3_exon_of_total_36_exon	0----0.0017----{0.2250}----0.8724----1	UGACU	0.222	0.127	0.186	0.241	0.302	0.289	0.637045	0.0487573
RNF213	chr17	+	ENST00000582970	21_exon_of_total_68_exon	0----0.0075----{0.1891}----0.7488----1	UGACU	0.204	0.314	0.246	0.438	0.323	0.427	0.63689	0.0449065
ATF7-NPFF	chr12	-	ENST00000591834	11_intron_of_total_12_intron	NA	AGACA	0.786	0.901	1.048	1.312	1.432	1.504	0.635243	0.00741564
CAMSAP1	chr9	-	ENST00000389532	11_exon_of_total_17_exon	0----0.0483----{0.3264}----0.6480----1	GGACA	0.977	0.601	0.813	1.217	1.19	1.305	0.634583	0.0453053
SAMD1	chr19_ML143376v1_fix	-	ENST00000673075	1_exon_of_total_5_exon	0----0.0000----{0.0917}----1.0000----1	GGACC	0.144	0.147	0.218	0.252	0.239	0.299	0.634187	0.0402194
ANKZF1	chr2	+	ENST00000409849	7_exon_of_total_11_exon	0----0.1763----{0.4691}----0.8961----1	UGACU	0.283	0.352	0.266	0.478	0.392	0.528	0.633765	0.031878
PEA15	chr1	+	ENST00000360472	3'-UTR	0----0.0583----0.2207----{0.8099}----1	AGACA	0.131	0.108	0.18	0.209	0.244	0.197	0.633489	0.0468883
TOMM70	chr3	-	ENST00000284320	5'-UTR	0----{0.0320}----0.0341----0.4798----1	GGACA	0.358	0.311	0.222	0.445	0.484	0.453	0.63326	0.0449789
NSD2	chr4	+	ENST00000508803	11_intron_of_total_21_intron	NA	GGACU	0.124	0.143	0.134	0.226	0.206	0.189	0.630991	0.00897191
CCNA2	chr4	-	ENST00000274026	1_exon_of_total_8_exon	0----0.0928----{0.1237}----0.5655----1	GGACC	0.058	0.057	0.082	0.09	0.1	0.115	0.630614	0.0307608
GIMAP1-GIMAP5	chr7	+	ENST00000611999	3_exon_of_total_6_exon	0----0.0135----{0.1685}----0.7286----1	GGACC	0.276	0.22	0.276	0.451	0.417	0.326	0.62913	0.0446462
YEATS2	chr3	+	ENST00000305135	24_exon_of_total_31_exon	0----0.0331----{0.5435}----0.6873----1	AGACU	0.1	0.096	0.11	0.154	0.16	0.159	0.628309	0.00173679
GATB	chr4	-	ENST00000263985	3'-UTR	0----0.0106----0.7172----{0.7286}----1	GGACA	0.172	0.24	0.172	0.295	0.353	0.254	0.627159	0.0471359
TTLL4	chr2	+	ENST00000392102	3_exon_of_total_20_exon	0----0.0759----{0.2163}----0.7949----1	AGACC	0.16	0.125	0.178	0.271	0.241	0.203	0.626931	0.0309422
TBCE	chr1	+	ENST00000643418	3'-UTR	0----0.2429----0.3856----{0.3988}----1	AGACU	0.125	0.096	0.112	0.182	0.159	0.173	0.626246	0.00567063
CNOT6	chr5	+	ENST00000261951	3_exon_of_total_12_exon	0----0.0622----{0.0954}----0.3314----1	AGACA	0.309	0.429	0.476	0.577	0.683	0.612	0.624812	0.0274272
MID1IP1	chrX	+	ENST00000457894	1_intron_of_total_1_intron	NA	GGACU	0.288	0.288	0.24	0.465	0.362	0.431	0.624491	0.0226072
NUMA1	chr11	-	ENST00000351960	14_intron_of_total_24_intron	NA	UGACC	0.105	0.093	0.087	0.154	0.142	0.143	0.623259	0.00205797
LDAH	chr2	-	ENST00000435420	3'-UTR	0----0.0250----0.2471----{0.5533}----1	UGACU	0.167	0.125	0.134	0.194	0.202	0.26	0.622842	0.0449286
CENPB	chr20	-	ENST00000379751	1_exon_of_total_1_exon	0----0.0889----{0.2170}----0.7118----1	GGACC	0.072	0.079	0.094	0.133	0.108	0.136	0.621783	0.0191319
CYFIP1	chr15	-	ENST00000617928	3'-UTR	0----0.0129----0.5640----{0.5749}----1	GGACU	0.11	0.117	0.15	0.217	0.184	0.179	0.621488	0.0169277
UFD1	chr22	-	ENST00000263202	8_exon_of_total_12_exon	0----0.0603----{0.3981}----0.5762----1	AGACA	0.171	0.198	0.135	0.247	0.268	0.26	0.620773	0.0284564
PPP1R15B	chr1	-	ENST00000693720	1_exon_of_total_3_exon	0----0.0618----{0.4877}----0.7566----1	UGACC	0.059	0.06	0.084	0.119	0.107	0.086	0.620066	0.0467217
SMARCD1	chr12	+	ENST00000381513	10_exon_of_total_12_exon	0----0.0525----{0.4245}----0.4927----1	AGACC	0.121	0.079	0.121	0.172	0.158	0.163	0.619014	0.045468
DDX21	chr10	+	ENST00000685106	14_exon_of_total_14_exon	0----0.0289----{0.6970}----0.7237----1	GGACA	0.206	0.272	0.276	0.372	0.421	0.365	0.618999	0.0108467
USP42	chr7	+	ENST00000306177	3'-UTR	0----0.0183----0.7945----{0.9224}----1	AGACA	0.476	0.444	0.331	0.619	0.66	0.641	0.618025	0.0297712
TBC1D9B	chr5	-	ENST00000518085	2_exon_of_total_2_exon	NA	AGACA	0.502	0.41	0.504	0.717	0.718	0.737	0.617203	0.0120304
B3GAT3	chr11	-	ENST00000265471	3'-UTR	0----0.0269----0.7211----{0.7486}----1	AGACC	0.134	0.159	0.127	0.22	0.208	0.216	0.616671	0.00957404
HEATR3	chr16	+	ENST00000690683	4_exon_of_total_11_exon	NA	GGACA	0.206	0.23	0.247	0.346	0.313	0.387	0.614925	0.0143991
RANBP9	chr6	-	ENST00000011619	6_exon_of_total_14_exon	0----0.0975----{0.3983}----0.7447----1	AGACU	0.145	0.134	0.162	0.213	0.233	0.229	0.614109	0.00210472
SRRM2	chr16	+	ENST00000301740	11_intron_of_total_14_intron	NA	GGACA	0.857	0.561	0.625	1.121	1.142	0.864	0.61409	0.0463924
BRAP	chr12	-	ENST00000419234	4_exon_of_total_12_exon	0----0.0410----{0.1727}----0.4862----1	UGACC	0.132	0.115	0.11	0.156	0.202	0.187	0.610332	0.0268719
KBTBD6	chr13	-	ENST00000379485	3'-UTR	0----0.0556----0.4425----{0.6635}----1	GGACA	0.415	0.391	0.392	0.557	0.611	0.66	0.609638	0.0146686
TFRC	chr3	-	ENST00000698274	18_intron_of_total_20_intron	NA	AGACU	0.074	0.074	0.064	0.1	0.114	0.109	0.60747	0.00253705
GNE	chr9	-	ENST00000642385	3'-UTR	0----0.0323----0.4444----{0.6757}----1	AGACA	0.377	0.504	0.505	0.607	0.741	0.76	0.604948	0.0205479
REXO2	chr11	+	ENST00000265881	3'-UTR	0----0.0574----0.7185----{0.8815}----1	UGACA	0.163	0.157	0.107	0.221	0.244	0.184	0.603982	0.0411331
SLBP	chr4	-	ENST00000489418	8_exon_of_total_8_exon	0----0.0724----{0.4790}----0.5215----1	GGACA	0.114	0.118	0.13	0.158	0.181	0.211	0.603442	0.0446873
SH3PXD2A	chr10	-	ENST00000369774	15_exon_of_total_15_exon	0----0.0270----{0.2501}----0.3228----1	GGACU	0.562	0.438	0.548	0.747	0.9	0.702	0.601641	0.0264371
PHRF1	chr11	+	ENST00000416188	14_exon_of_total_18_exon	0----0.0273----{0.6358}----0.9646----1	GGACA	0.487	0.541	0.734	0.82	0.857	0.992	0.599085	0.0351504
TMEM185B	chr2	-	ENST00000426077	3'-UTR	0----0.0716----0.2494----{0.9666}----1	AGACC	0.384	0.388	0.259	0.58	0.505	0.476	0.598426	0.0321648
CNOT2	chr12	+	ENST00000418359	9_exon_of_total_17_exon	0----0.1431----{0.3664}----0.6580----1	AGACC	0.142	0.102	0.155	0.215	0.179	0.21	0.59816	0.0295593
PARP12	chr7	-	ENST00000473341	4_exon_of_total_11_exon	0----0.0301----{0.2988}----0.4715----1	AGACA	0.51	0.344	0.397	0.579	0.718	0.595	0.59683	0.0319361
APOL2	chr22	-	ENST00000358502	5_exon_of_total_5_exon	0----0.0906----{0.1725}----0.5080----1	GGACA	0.311	0.288	0.38	0.445	0.515	0.52	0.596216	0.0108864
RBM5	chr3	+	ENST00000347869	8_exon_of_total_25_exon	0----0.0516----{0.2386}----0.8222----1	AGACU	0.088	0.09	0.084	0.135	0.127	0.134	0.595934	0.000258372
CLCN3	chr4	+	ENST00000513761	3'-UTR	0----0.0757----0.4460----{0.8026}----1	AGACU	0.2	0.238	0.198	0.273	0.352	0.336	0.59551	0.0276105
XRRA1	chr11	-	ENST00000530562	7_intron_of_total_13_intron	NA	AGACU	0.403	0.273	0.444	0.598	0.577	0.516	0.594378	0.0477325
TMEM184B	chr22	-	ENST00000361906	3'-UTR	0----0.0516----0.3928----{0.4845}----1	GGACC	0.082	0.082	0.068	0.13	0.119	0.101	0.59323	0.0248363
AKAP10	chr17	-	ENST00000225737	4_exon_of_total_15_exon	0----0.0367----{0.1282}----0.5262----1	AGACC	0.181	0.154	0.2	0.304	0.283	0.22	0.59303	0.0494099
MFSD13A	chr10	+	ENST00000238936	3'-UTR	0----0.0831----0.6280----{0.8822}----1	GGACC	0.124	0.125	0.137	0.181	0.22	0.181	0.592418	0.0281038
CD83	chr6	+	ENST00000612003	3'-UTR	0----0.0798----0.2709----{0.5327}----1	AGACA	0.491	0.515	0.401	0.714	0.699	0.708	0.592122	0.019282
FLYWCH1	chr16	+	ENST00000253928	10_exon_of_total_10_exon	0----0.0815----{0.5039}----0.5080----1	AGACU	0.089	0.091	0.122	0.168	0.146	0.141	0.591318	0.0218129
DDIT4	chr10	+	ENST00000491934	3'-UTR	0----0.1473----0.6572----{0.8731}----1	UGACA	0.155	0.148	0.114	0.187	0.206	0.235	0.590717	0.0205976
CYTH1	chr17	-	ENST00000591455	12_intron_of_total_12_intron	NA	GGACU	0.143	0.23	0.203	0.331	0.285	0.251	0.589963	0.0492986
ABL1	chr9	+	ENST00000372348	11_exon_of_total_11_exon	0----0.1934----{0.6164}----0.7052----1	AGACA	1.273	1.135	1.017	1.865	1.687	1.603	0.589868	0.00575324
RBM4B	chr11	-	ENST00000525754	3'-UTR	0----0.2860----0.7478----{0.9376}----1	GGACC	0.118	0.077	0.124	0.147	0.172	0.161	0.589478	0.0491627
ANKZF1	chr2	+	ENST00000409849	3'-UTR	0----0.1763----0.8961----{0.9499}----1	GGACA	0.96	0.9	0.968	1.317	1.516	1.405	0.583601	0.00806038
GGH	chr8	-	ENST00000518466	9_exon_of_total_9_exon	NA	AGACA	0.188	0.166	0.118	0.246	0.26	0.201	0.582923	0.0465627
TADA3	chr3	-	ENST00000492103	5_exon_of_total_5_exon	NA	AGACU	0.13	0.11	0.092	0.158	0.154	0.185	0.582063	0.020477
AZIN1	chr8	-	ENST00000682725	3_intron_of_total_11_intron	0----0.1191----{0.1427}----0.4311----1	AGACA	0.133	0.16	0.13	0.199	0.224	0.21	0.581548	0.00529646
DPAGT1	chr11	-	ENST00000682232	5_intron_of_total_6_intron	NA	AGACU	0.067	0.105	0.09	0.11	0.138	0.144	0.581287	0.0467543
EIF3J	chr15	+	ENST00000261868	3'-UTR	0----0.0194----0.3328----{0.6882}----1	UGACA	0.103	0.09	0.108	0.152	0.162	0.136	0.580162	0.00785516
ARHGAP35	chr19	+	ENST00000672722	3'-UTR	0----0.0432----0.5276----{0.5490}----1	AGACC	0.268	0.339	0.326	0.251	0.196	0.177	-0.580331	0.029683
ZNF22	chr10	+	ENST00000298299	2_exon_of_total_2_exon	0----0.0689----{0.1255}----0.3899----1	UGACU	0.16	0.138	0.175	0.095	0.131	0.09	-0.581916	0.037305
MON1B	chr16	+	ENST00000248248	3'-UTR	0----0.0136----0.2964----{0.7621}----1	AGACC	0.236	0.246	0.192	0.16	0.155	0.135	-0.582824	0.0298913
PRPF19	chr11	-	ENST00000227524	12_exon_of_total_16_exon	0----0.0869----{0.5182}----0.7351----1	AGACA	0.194	0.238	0.254	0.152	0.131	0.175	-0.582861	0.0305581
NOL11	chr17	+	ENST00000253247	15_exon_of_total_18_exon	0----0.0042----{0.6442}----0.7637----1	AGACA	0.386	0.363	0.292	0.204	0.287	0.203	-0.584963	0.0434992
LIG3	chr17	+	ENST00000378526	19_exon_of_total_20_exon	0----0.0137----{0.3342}----0.3752----1	AGACU	0.303	0.299	0.278	0.199	0.157	0.23	-0.586603	0.0316069
ATF7IP2	chr16	+	ENST00000564797	3_intron_of_total_4_intron	NA	AGACC	0.191	0.159	0.215	0.139	0.135	0.102	-0.587518	0.039369
KLHL20	chr1	+	ENST00000209884	11_exon_of_total_12_exon	0----0.0407----{0.5410}----0.5767----1	AGACC	0.203	0.169	0.151	0.141	0.096	0.111	-0.587724	0.0456328
OGA	chr10	-	ENST00000439817	8_exon_of_total_15_exon	0----0.0878----{0.4128}----0.6018----1	AGACU	0.266	0.285	0.332	0.167	0.244	0.176	-0.589053	0.0363538
MOB3A	chr19	-	ENST00000357066	3'-UTR	0----0.1104----0.3035----{0.8158}----1	AGACC	0.104	0.101	0.12	0.077	0.07	0.069	-0.589408	0.0143138
SRSF4	chr1	-	ENST00000373795	3_exon_of_total_6_exon	0----0.0643----{0.2009}----0.7100----1	AGACU	0.12	0.1	0.099	0.061	0.08	0.071	-0.589492	0.0167266
WDR33	chr2	-	ENST00000322313	16_exon_of_total_22_exon	0----0.0193----{0.2367}----0.4419----1	GGACC	0.496	0.541	0.453	0.27	0.338	0.382	-0.589812	0.0175787
XBP1	chr22	-	ENST00000216037	3'-UTR	0----0.0395----0.4643----{0.6200}----1	UGACA	0.291	0.378	0.371	0.239	0.256	0.196	-0.589826	0.032037
C3orf38	chr3	+	ENST00000318887	3'-UTR	0----0.0389----0.4490----{0.5282}----1	AGACU	0.864	0.894	0.674	0.51	0.471	0.633	-0.591503	0.037142
ANAPC1	chr2	-	ENST00000643447	7_exon_of_total_12_exon	0----0.0000----{0.4798}----0.5078----1	GGACU	0.113	0.09	0.121	0.078	0.061	0.076	-0.591657	0.0389
CCDC167	chr6	-	ENST00000373408	3'-UTR	0----0.0524----0.5664----{0.7098}----1	GGACC	0.129	0.136	0.13	0.108	0.079	0.075	-0.592286	0.0456436
DCTN5	chr16	+	ENST00000300087	3'-UTR	0----0.0070----0.0571----{0.1137}----1	AGACU	0.266	0.291	0.226	0.167	0.191	0.161	-0.593278	0.0267831
TAF3	chr10	+	ENST00000687671	3_exon_of_total_4_exon	NA	AGACU	0.589	0.635	0.569	0.4	0.414	0.374	-0.593841	0.00214178
COMMD10	chr5	+	ENST00000503424	1_intron_of_total_5_intron	NA	AGACA	0.649	0.487	0.574	0.421	0.297	0.415	-0.593848	0.0368687
ZNF740	chr12	+	ENST00000552593	4_exon_of_total_5_exon	NA	AGACU	0.402	0.433	0.359	0.311	0.226	0.253	-0.595878	0.015829
KDM2A	chr11	+	ENST00000529006	3'-UTR	0----0.1178----0.5902----{0.9708}----1	GGACU	0.382	0.471	0.445	0.3	0.284	0.274	-0.597241	0.0238393
C18orf21	chr18	+	ENST00000610527	3_exon_of_total_4_exon	0----0.3588----{0.5335}----0.7356----1	UGACA	0.165	0.185	0.201	0.124	0.12	0.12	-0.598114	0.0252181
SMIM3	chr5	+	ENST00000526627	3'-UTR	0----0.1492----0.2696----{0.3261}----1	GGACU	0.333	0.397	0.345	0.263	0.276	0.171	-0.598446	0.0452747
CDCA8	chr1	+	ENST00000327331	3'-UTR	0----0.0491----0.4151----{0.7330}----1	AGACC	0.087	0.112	0.119	0.067	0.081	0.062	-0.598637	0.0445993
HADH	chr4	+	ENST00000505878	3'-UTR	0----0.0244----0.7068----{0.9767}----1	GAACA	0.638	0.619	0.584	0.466	0.38	0.368	-0.600721	0.00930993
PLEKHA8	chr7	+	ENST00000622102	13_intron_of_total_13_intron	NA	AGACU	0.24	0.268	0.237	0.188	0.184	0.119	-0.601517	0.0463245
ELK4	chr1	-	ENST00000616704	3_exon_of_total_10_exon	0----0.1069----{0.2718}----0.6181----1	UGACU	0.388	0.526	0.444	0.273	0.373	0.249	-0.601524	0.0491892
KDM2A	chr11	+	ENST00000529006	3'-UTR	0----0.1178----0.5902----{0.8983}----1	GGACC	0.189	0.212	0.169	0.125	0.14	0.11	-0.604071	0.0162044
GSPT1	chr16	-	ENST00000434724	3'-UTR	0----0.0330----0.3011----{0.3070}----1	UGACU	0.168	0.173	0.19	0.146	0.112	0.091	-0.605485	0.0474373
NSD2	chr4	+	ENST00000508803	9_intron_of_total_21_intron	NA	UGACA	0.976	0.749	0.895	0.442	0.717	0.562	-0.60632	0.0462583
PXDN	chr2	-	ENST00000252804	21_exon_of_total_23_exon	0----0.0088----{0.6237}----0.6601----1	AGACC	0.188	0.167	0.207	0.152	0.124	0.092	-0.610864	0.0434531
MED12L	chr3	+	ENST00000687756	3'-UTR	0----0.0372----0.6434----{0.6968}----1	GGACU	0.39	0.473	0.51	0.246	0.324	0.329	-0.610939	0.0267608
P2RY8	chrY	-	ENST00000381297	3'-UTR	0----0.0677----0.3208----{0.6082}----1	UGACU	0.266	0.21	0.267	0.196	0.167	0.123	-0.612406	0.03991
MAST3	chr19	+	ENST00000687212	3'-UTR	0----0.0025----0.6743----{0.9404}----1	AGACA	0.684	0.584	0.697	0.549	0.34	0.395	-0.613884	0.0473099
CLPP	chr19	+	ENST00000245816	3'-UTR	0----0.0183----0.3643----{0.4299}----1	AGACA	0.438	0.511	0.476	0.238	0.39	0.303	-0.614109	0.046247
CTNNAL1	chr9	-	ENST00000374595	18_exon_of_total_19_exon	0----0.0317----{0.8549}----0.8870----1	AGACA	0.362	0.397	0.394	0.206	0.273	0.274	-0.614671	0.0138373
EP400	chr12	+	ENST00000389561	3'-UTR	0----0.0106----0.7732----{0.8342}----1	GGACU	0.226	0.274	0.255	0.193	0.143	0.157	-0.614889	0.0129744
CTDSPL	chr3	+	ENST00000273179	3'-UTR	0----0.0673----0.2422----{0.2857}----1	GGACA	1.496	1.424	1.557	1.121	0.777	1.023	-0.61607	0.0253023
KANSL1	chr17_GL000258v2_alt	+	ENST00000627698	3'-UTR	0----0.0444----0.6937----{0.9086}----1	AGACU	0.246	0.225	0.23	0.161	0.14	0.156	-0.61722	0.000815353
SSB	chr2	+	ENST00000422006	4_exon_of_total_6_exon	0----0.7751----{0.8526}----1.0000----1	AGACU	0.157	0.189	0.174	0.144	0.089	0.106	-0.617226	0.0447273
BAG2	chr6	+	ENST00000370693	3'-UTR	0----0.0559----0.1516----{0.2712}----1	GGACA	0.986	0.852	0.898	0.507	0.591	0.684	-0.618571	0.00925597
PRPSAP1	chr17	-	ENST00000446526	10_exon_of_total_10_exon	0----0.0620----{0.3977}----0.3991----1	UGACU	0.175	0.173	0.139	0.103	0.127	0.087	-0.619439	0.0263253
REXO4	chr9	-	ENST00000371935	3'-UTR	0----0.1327----0.5292----{0.6140}----1	UGACU	0.464	0.395	0.467	0.279	0.317	0.267	-0.619648	0.00828741
EVL	chr14	+	ENST00000402714	3_intron_of_total_13_intron	NA	AGACU	0.372	0.464	0.48	0.311	0.259	0.286	-0.620477	0.0295276
CCNG1	chr5	+	ENST00000393929	3'-UTR	0----0.0566----0.4320----{0.6919}----1	AGACC	0.168	0.139	0.153	0.1	0.097	0.102	-0.621488	0.0208925
SLC25A6	chrY	-	ENST00000381401	3'-UTR	0----0.0717----0.6899----{0.8642}----1	AGACA	0.224	0.213	0.257	0.15	0.186	0.115	-0.621808	0.0371218
B3GNT2	chr2	+	ENST00000301998	2_exon_of_total_2_exon	0----0.0905----{0.4422}----0.5230----1	UGACC	0.223	0.226	0.23	0.149	0.149	0.143	-0.622633	9.89691e-06
GNL3L	chrX	+	ENST00000674498	16_intron_of_total_16_intron	NA	AGACA	0.645	0.868	0.814	0.515	0.604	0.392	-0.622968	0.0408368
CENPL	chr1	-	ENST00000356198	4_exon_of_total_7_exon	0----0.1213----{0.2393}----0.6190----1	AGACU	0.149	0.143	0.149	0.113	0.084	0.089	-0.624764	0.02419
KIAA0319L	chr1	-	ENST00000697000	3_exon_of_total_22_exon	0----0.0710----{0.1749}----0.4365----1	GGACA	1.525	1.586	1.799	1.003	0.857	1.324	-0.624883	0.0323686
PRPF4	chr9	+	ENST00000374199	3'-UTR	0----0.0254----0.4157----{0.6284}----1	AGACU	0.168	0.172	0.183	0.122	0.111	0.106	-0.625526	0.00071898
UBTF	chr17	-	ENST00000343638	3'-UTR	0----0.0621----0.5284----{0.9406}----1	GGACU	0.202	0.181	0.196	0.141	0.125	0.109	-0.626673	0.00552586
ENSG00000275674	chr15	+	ENST00000622269	1_intron_of_total_3_intron	NA	UGACC	0.147	0.183	0.158	0.1	0.112	0.104	-0.626957	0.0236973
ATP2A2	chr12	+	ENST00000308664	20_intron_of_total_20_intron	NA	GGACA	0.278	0.285	0.225	0.182	0.17	0.158	-0.627698	0.0279102
MPV17	chr2	-	ENST00000620797	4_exon_of_total_4_exon	NA	UGACC	0.143	0.166	0.136	0.101	0.09	0.097	-0.627737	0.0193171
H6PD	chr1	+	ENST00000377403	3'-UTR	0----0.0331----0.2929----{0.4913}----1	GGACU	0.428	0.485	0.443	0.338	0.219	0.32	-0.628708	0.0332566
STK4	chr20	+	ENST00000372806	3'-UTR	0----0.0090----0.2389----{0.5639}----1	AGACU	0.183	0.193	0.173	0.09	0.137	0.128	-0.628987	0.0324465
EFNA4	chr1	+	ENST00000359751	3'-UTR	0----0.0794----0.6104----{0.6350}----1	UGACU	0.326	0.461	0.407	0.216	0.249	0.307	-0.62913	0.0484493
ARPP21	chr3	+	ENST00000450234	1_intron_of_total_5_intron	NA	GGACU	0.32	0.285	0.354	0.209	0.258	0.153	-0.629263	0.0435954
SUPT7L	chr2	-	ENST00000337768	3'-UTR	0----0.0873----0.3771----{0.4339}----1	AGACC	0.154	0.113	0.13	0.072	0.087	0.097	-0.632995	0.0373638
TRMT10C	chr3	+	ENST00000309922	2_exon_of_total_2_exon	0----0.0816----{0.5753}----0.7501----1	UGACU	0.316	0.336	0.302	0.185	0.19	0.24	-0.633403	0.00982403
SERTAD2	chr2	-	ENST00000313349	2_exon_of_total_2_exon	0----0.0537----{0.2182}----0.2240----1	GGACC	0.463	0.474	0.524	0.285	0.273	0.383	-0.63469	0.0209884
LSM14A	chr19	+	ENST00000544216	3'-UTR	0----0.0405----0.4462----{0.5290}----1	GGACU	0.338	0.253	0.319	0.201	0.236	0.149	-0.634966	0.0402441
ZC3H7B	chr22	+	ENST00000352645	17_exon_of_total_23_exon	0----0.0430----{0.3756}----0.5398----1	AGACA	0.49	0.628	0.504	0.394	0.362	0.288	-0.635652	0.0275089
TRNAU1AP	chr1	+	ENST00000373830	3'-UTR	0----0.0145----0.4947----{0.5548}----1	UGACU	0.424	0.325	0.37	0.216	0.283	0.221	-0.636141	0.023467
DNM1L	chr12	+	ENST00000452533	5_exon_of_total_19_exon	0----0.0369----{0.1385}----0.5175----1	UGACC	0.208	0.185	0.178	0.098	0.126	0.143	-0.637711	0.0167034
NOTCH2	chr1	-	ENST00000256646	26_exon_of_total_34_exon	0----0.0224----{0.4248}----0.6715----1	GGACU	0.289	0.271	0.32	0.146	0.221	0.198	-0.639253	0.0222485
SREBF1	chr17	-	ENST00000261646	2_exon_of_total_19_exon	0----0.0345----{0.0586}----0.7372----1	AGACA	0.405	0.433	0.362	0.272	0.295	0.203	-0.640104	0.0166666
RHOU	chr1	+	ENST00000366691	3'-UTR	0----0.0666----0.2625----{0.6003}----1	GGACU	0.177	0.183	0.135	0.078	0.124	0.115	-0.642946	0.0455354
MTMR4	chr17	-	ENST00000579925	15_exon_of_total_18_exon	0----0.0126----{0.4418}----0.6204----1	AGACA	0.938	1.015	0.811	0.723	0.607	0.44	-0.643008	0.0353574
ENSG00000283977	chr11	+	ENST00000639224	2_intron_of_total_3_intron	NA	GGACU	0.131	0.132	0.104	0.088	0.07	0.076	-0.649272	0.0218726
BOD1	chr5	-	ENST00000311086	3'-UTR	0----0.1114----0.4019----{0.4076}----1	AGACA	0.54	0.544	0.524	0.416	0.331	0.277	-0.651052	0.0379713
NAT14	chr19	+	ENST00000205194	3_exon_of_total_3_exon	0----0.0881----{0.5430}----0.5481----1	AGACC	0.157	0.193	0.151	0.082	0.132	0.105	-0.651254	0.0363622
GPR107	chr9	+	ENST00000372406	12_exon_of_total_20_exon	0----0.0690----{0.2181}----0.3142----1	AGACA	0.66	0.742	0.678	0.435	0.524	0.365	-0.65168	0.0160598
SH3KBP1	chrX	-	ENST00000397821	3'-UTR	0----0.0613----0.4839----{0.5292}----1	UGACU	0.13	0.135	0.143	0.065	0.101	0.093	-0.655617	0.0338195
NVL	chr1	-	ENST00000469968	4_intron_of_total_20_intron	NA	AGACC	0.183	0.17	0.178	0.087	0.129	0.121	-0.655963	0.0293188
GLG1	chr16	-	ENST00000205061	27_exon_of_total_27_exon	0----0.0024----{0.4328}----0.4397----1	AGACA	1.278	1.46	1.421	0.999	0.947	0.693	-0.656245	0.0161861
EIF2A	chr3	+	ENST00000487799	5_intron_of_total_12_intron	NA	AGACA	0.829	0.801	0.773	0.401	0.592	0.531	-0.656974	0.0274482
ELP1	chr9	-	ENST00000675765	24_exon_of_total_37_exon	0----0.0526----{0.4774}----0.5010----1	AGACA	0.449	0.392	0.471	0.238	0.308	0.286	-0.657112	0.00726029
DGKA	chr12	+	ENST00000331886	22_exon_of_total_24_exon	0----0.0968----{0.8093}----0.9065----1	AGACC	0.13	0.098	0.119	0.072	0.091	0.057	-0.657432	0.0358626
NIN	chr14	-	ENST00000530997	3'-UTR	0----0.0225----0.6420----{0.8207}----1	AGACA	0.485	0.401	0.508	0.281	0.339	0.263	-0.658745	0.0161264
KDM3B	chr5	+	ENST00000314358	7_exon_of_total_24_exon	0----0.0165----{0.1547}----0.8026----1	AGACA	0.627	0.511	0.66	0.277	0.388	0.473	-0.659892	0.0412104
AP1B1	chr22	-	ENST00000357586	18_exon_of_total_23_exon	0----0.0418----{0.6101}----0.7261----1	AGACA	0.564	0.647	0.569	0.398	0.335	0.393	-0.66067	0.00375581
AGTPBP1	chr9	-	ENST00000376083	14_exon_of_total_26_exon	0----0.0183----{0.2994}----0.8645----1	GGACU	0.201	0.23	0.213	0.14	0.136	0.131	-0.662032	0.00689013
CBX4	chr17	-	ENST00000269397	3'-UTR	0----0.0707----0.6998----{0.7398}----1	AGACC	0.169	0.209	0.223	0.136	0.154	0.089	-0.665167	0.0444293
LDLRAD4	chr18	+	ENST00000359446	3'-UTR	0----0.0798----0.1855----{0.6755}----1	GGACA	0.346	0.264	0.256	0.208	0.143	0.195	-0.665466	0.044331
INTS7	chr1	-	ENST00000469606	2_exon_of_total_21_exon	0----0.0223----{0.0558}----0.0816----1	AGACU	0.203	0.239	0.226	0.135	0.107	0.179	-0.666028	0.0402472
ARID5B	chr10	+	ENST00000279873	3'-UTR	0----0.0015----0.4776----{0.8338}----1	AGACC	0.237	0.265	0.236	0.152	0.196	0.117	-0.66639	0.0422172
SHMT1	chr17	-	ENST00000352886	5'-UTR	0----{0.1202}----0.2089----0.6348----1	AGACA	0.573	0.72	0.629	0.386	0.305	0.52	-0.666409	0.0420048
RNF111	chr15	+	ENST00000348370	3'-UTR	0----0.0720----0.5734----{0.6906}----1	AGACU	0.104	0.127	0.139	0.064	0.068	0.101	-0.667195	0.0437201
CRK	chr17	-	ENST00000398970	3'-UTR	0----0.0288----0.1962----{0.5910}----1	AGACU	0.23	0.208	0.175	0.144	0.134	0.108	-0.667286	0.0220558
DNAJC10	chr2	+	ENST00000679491	3'-UTR	0----0.0146----0.0518----{0.1432}----1	AGACU	0.219	0.27	0.264	0.163	0.17	0.141	-0.667763	0.0137799
CKAP2	chr13	+	ENST00000378037	3'-UTR	0----0.0248----0.5902----{0.7266}----1	AGACA	0.72	0.693	0.577	0.401	0.44	0.411	-0.668534	0.0240791
RPL30	chr8	-	ENST00000518164	2_intron_of_total_3_intron	NA	UGACU	0.656	0.818	0.664	0.419	0.535	0.391	-0.668656	0.019441
PLCG1	chr20	+	ENST00000244007	30_exon_of_total_33_exon	0----0.0373----{0.6984}----0.7707----1	AGACA	0.307	0.268	0.29	0.181	0.212	0.151	-0.669093	0.0105262
TBC1D15	chr12	+	ENST00000550746	3'-UTR	0----0.0103----0.3461----{0.3506}----1	AGACA	0.85	0.901	1.069	0.576	0.559	0.638	-0.669503	0.0235346
GMPS	chr3	+	ENST00000295920	14_exon_of_total_14_exon	0----0.1092----{0.9713}----0.9911----1	UGACU	0.141	0.169	0.179	0.091	0.095	0.121	-0.671596	0.0157976
SLC1A5	chr19	-	ENST00000542575	3'-UTR	0----0.2183----0.7824----{0.9861}----1	GGACA	0.258	0.228	0.242	0.129	0.149	0.179	-0.671744	0.0103281
MON1A	chr3	-	ENST00000642691	3'-UTR	0----0.0981----0.5252----{0.5516}----1	GGACU	0.235	0.224	0.29	0.19	0.154	0.126	-0.672305	0.0283526
MED14	chrX	-	ENST00000324817	3'-UTR	0----0.0163----0.5622----{0.5729}----1	GGACU	0.4	0.449	0.504	0.242	0.321	0.285	-0.674026	0.0130331
LMAN2L	chr2	-	ENST00000264963	3'-UTR	0----0.0100----0.4466----{0.5897}----1	UGACU	0.593	0.487	0.578	0.345	0.384	0.31	-0.674248	0.0097007
TOX4	chr14	+	ENST00000613569	6_exon_of_total_10_exon	0----0.0586----{0.2133}----0.4547----1	GGACA	0.266	0.238	0.259	0.154	0.197	0.127	-0.674672	0.0292162
OXSM	chr3	+	ENST00000452098	2_exon_of_total_2_exon	0----0.2659----{0.8276}----1.0000----1	AGACA	0.611	0.55	0.504	0.343	0.43	0.27	-0.674783	0.0258931
ZDHHC20	chr13	-	ENST00000700725	3'-UTR	0----0.0000----0.2107----{0.4843}----1	GGACA	0.697	0.709	0.556	0.321	0.46	0.448	-0.67484	0.0214307
EPC1	chr10	-	ENST00000375110	3'-UTR	0----0.0780----0.6644----{0.6718}----1	GGACU	0.428	0.514	0.385	0.304	0.207	0.32	-0.675248	0.0334222
TXLNG	chrX	+	ENST00000398155	3'-UTR	0----0.0140----0.3119----{0.6626}----1	AGACU	0.223	0.23	0.175	0.14	0.157	0.096	-0.676235	0.0355426
AP3D1	chr19	-	ENST00000345016	3'-UTR	0----0.0458----0.7567----{0.9511}----1	GGACU	0.532	0.474	0.562	0.364	0.324	0.293	-0.676601	0.00473443
UBR4	chr1	-	ENST00000375254	3'-UTR	0----0.0011----0.9797----{0.9988}----1	UGACU	0.142	0.168	0.188	0.085	0.106	0.12	-0.679231	0.0230542
RBBP8	chr18	+	ENST00000579124	5_exon_of_total_5_exon	0----0.6446----{0.9484}----1.0000----1	AGACU	0.122	0.132	0.12	0.065	0.08	0.088	-0.682708	0.00793542
TMEM14C	chr6	+	ENST00000541412	3'-UTR	0----0.3271----0.6151----{0.9609}----1	UGACU	0.135	0.142	0.117	0.084	0.077	0.084	-0.685414	0.0150318
NISCH	chr3	+	ENST00000479054	14_intron_of_total_21_intron	NA	GGACU	0.128	0.098	0.123	0.08	0.055	0.082	-0.685532	0.0259573
HGH1	chr8	+	ENST00000347708	3_exon_of_total_6_exon	0----0.0245----{0.2991}----0.4874----1	GGACA	0.309	0.267	0.295	0.143	0.213	0.185	-0.687044	0.0154365
ACAD8	chr11	+	ENST00000374752	3'-UTR	0----0.0223----0.5047----{0.8397}----1	AGACU	0.239	0.182	0.23	0.105	0.168	0.131	-0.688302	0.0318255
ACVR1B	chr12	+	ENST00000257963	3'-UTR	0----0.0099----0.3450----{0.6191}----1	GGACU	0.645	0.574	0.457	0.416	0.32	0.304	-0.688439	0.0393931
CRYBG1	chr6	+	ENST00000633556	4_exon_of_total_22_exon	0----0.0191----{0.3885}----0.6562----1	AGACU	0.375	0.435	0.395	0.275	0.258	0.214	-0.689853	0.00382813
SLC1A4	chr2	+	ENST00000234256	3'-UTR	0----0.0537----0.4041----{0.6057}----1	GGACC	0.114	0.123	0.089	0.048	0.072	0.082	-0.690517	0.0447782
PHRF1	chr11	+	ENST00000264555	3'-UTR	0----0.0260----0.9197----{0.9581}----1	GGACA	0.647	0.757	0.565	0.359	0.369	0.491	-0.691765	0.0260867
AGAP4	chr10	-	ENST00000616763	8_exon_of_total_8_exon	0----0.0604----{0.6785}----0.8734----1	UGACU	0.664	0.535	0.495	0.291	0.35	0.407	-0.692795	0.0308033
LZIC	chr1	-	ENST00000488540	4_intron_of_total_4_intron	NA	AGACU	0.265	0.314	0.291	0.21	0.201	0.127	-0.693409	0.0328441
FOXN3	chr14	-	ENST00000557572	1_intron_of_total_2_intron	NA	AGACA	0.914	1.189	1.025	0.52	0.584	0.829	-0.694399	0.033331
SLC25A22	chr11	-	ENST00000320230	4_exon_of_total_10_exon	0----0.1373----{0.1964}----0.4850----1	AGACC	0.101	0.094	0.106	0.076	0.05	0.06	-0.694461	0.0222654
ZNF862	chr7	+	ENST00000223210	3'-UTR	0----0.0341----0.5398----{0.9460}----1	UGACU	0.289	0.35	0.375	0.179	0.26	0.187	-0.695823	0.0234924
INPP5K	chr17	-	ENST00000421807	3'-UTR	0----0.0418----0.5395----{0.9848}----1	UGACU	0.542	0.441	0.487	0.279	0.293	0.334	-0.698233	0.00975042
TACC1	chr8	+	ENST00000519416	3_exon_of_total_13_exon	0----0.1652----{0.2227}----0.4973----1	UGACA	0.17	0.149	0.168	0.113	0.116	0.071	-0.698959	0.0336433
KBTBD2	chr7	-	ENST00000304056	4_exon_of_total_4_exon	0----0.1560----{0.5169}----0.6749----1	UGACA	0.539	0.55	0.473	0.371	0.279	0.312	-0.699286	0.00537634
LSG1	chr3	-	ENST00000265245	3'-UTR	0----0.0088----0.6110----{0.6366}----1	AGACA	1.149	1.28	1.483	0.721	1.058	0.63	-0.699472	0.0408093
ZNF146	chr19	+	ENST00000456324	3'-UTR	0----0.3833----0.6159----{0.7624}----1	AGACC	0.438	0.321	0.323	0.172	0.253	0.241	-0.700106	0.0482734
TEDC2	chr16	+	ENST00000569496	4_exon_of_total_9_exon	0----0.0309----{0.2423}----0.6682----1	AGACA	0.668	0.921	0.874	0.518	0.641	0.354	-0.703005	0.0499201
BID	chr22	-	ENST00000317361	3'-UTR	0----0.1311----0.4220----{0.4798}----1	AGACA	1.083	1.101	1.09	0.611	0.784	0.616	-0.703141	0.0170854
POLDIP2	chr17	-	ENST00000540200	11_exon_of_total_11_exon	0----0.0296----{0.4341}----0.4442----1	AGACA	0.203	0.192	0.252	0.165	0.132	0.1	-0.704627	0.0339581
ITPRIPL1	chr2	+	ENST00000361124	3'-UTR	0----0.0896----0.4836----{0.7469}----1	GGACA	1.217	1.149	1.246	0.697	0.662	0.857	-0.70484	0.0069155
CTNNBL1	chr20	+	ENST00000405275	3'-UTR	0----0.1686----0.9446----{0.9846}----1	GGACA	0.228	0.235	0.185	0.138	0.164	0.095	-0.706855	0.0331645
RPS29	chr14	-	ENST00000396020	3'-UTR	0----0.0042----0.0331----{0.0624}----1	AGACA	0.925	1.093	0.997	0.744	0.43	0.672	-0.707755	0.0357983
FBXW2	chr9	-	ENST00000493559	3_intron_of_total_3_intron	NA	UGACC	0.215	0.234	0.193	0.129	0.13	0.134	-0.708044	0.0184144
B4GALT6	chr18	-	ENST00000306851	3'-UTR	0----0.0332----0.2791----{0.8345}----1	AGACA	0.622	0.54	0.479	0.391	0.296	0.317	-0.708816	0.0172745
MIA2	chr14	+	ENST00000553728	3'-UTR	0----0.0485----0.9638----{0.9713}----1	UGACU	0.51	0.496	0.601	0.242	0.385	0.356	-0.709107	0.0217305
ACIN1	chr14	-	ENST00000557515	2_intron_of_total_11_intron	NA	AGACC	0.231	0.185	0.204	0.105	0.162	0.112	-0.71007	0.0262133
SAC3D1	chr11	+	ENST00000531072	3_exon_of_total_3_exon	0----0.1564----{0.7988}----0.9471----1	GGACC	0.17	0.2	0.147	0.135	0.077	0.104	-0.71024	0.0424188
PSIP1	chr9	-	ENST00000380733	15_exon_of_total_16_exon	0----0.0883----{0.5356}----0.5649----1	AGACA	0.901	1.082	0.79	0.433	0.552	0.709	-0.711014	0.0370969
GLMP	chr1	-	ENST00000472870	2_intron_of_total_3_intron	NA	AGACC	0.143	0.118	0.145	0.094	0.098	0.056	-0.71114	0.0375418
RBM33	chr7	+	ENST00000401878	3'-UTR	0----0.0212----0.3667----{0.5734}----1	AGACU	0.129	0.128	0.164	0.099	0.083	0.075	-0.712052	0.0244964
TEX2	chr17	-	ENST00000258991	3_exon_of_total_12_exon	0----0.0162----{0.3486}----0.6670----1	AGACU	0.602	0.565	0.501	0.322	0.374	0.322	-0.712382	0.00633773
GFPT1	chr2	-	ENST00000357308	10_exon_of_total_20_exon	0----0.0180----{0.1040}----0.2604----1	AGACA	0.601	0.524	0.616	0.361	0.358	0.342	-0.714492	0.0126623
ENSG00000267001	chr19	-	ENST00000586572	2_intron_of_total_2_intron	NA	GGACC	0.244	0.328	0.265	0.203	0.121	0.186	-0.71473	0.0373305
ZNF839	chr14	+	ENST00000558850	8_exon_of_total_8_exon	0----0.1178----{0.8203}----0.9377----1	GGACU	0.624	0.724	0.622	0.289	0.483	0.428	-0.715161	0.027448
WDR75	chr2	+	ENST00000436347	3'-UTR	0----0.0174----0.1173----{0.9430}----1	AGACU	0.329	0.268	0.295	0.129	0.223	0.191	-0.716092	0.0310379
NCLN	chr19	+	ENST00000590671	12_exon_of_total_15_exon	0----0.2087----{0.8227}----0.9188----1	UGACA	0.09	0.118	0.111	0.065	0.068	0.061	-0.7175	0.0325064
USP9X	chrX	+	ENST00000324545	34_exon_of_total_45_exon	0----0.0654----{0.4806}----0.6779----1	AGACA	0.66	0.47	0.516	0.257	0.36	0.384	-0.717522	0.0427149
TADA2B	chr4	+	ENST00000310074	2_exon_of_total_2_exon	0----0.0476----{0.2348}----0.3367----1	UGACC	0.345	0.302	0.338	0.219	0.217	0.163	-0.717568	0.00623723
USO1	chr4	+	ENST00000514213	21_exon_of_total_24_exon	0----0.0589----{0.6500}----0.7596----1	AGACA	0.737	0.607	0.859	0.438	0.547	0.354	-0.718314	0.0380966
CRAMP1	chr16	+	ENST00000397412	3'-UTR	0----0.0375----0.5154----{0.7319}----1	AGACA	1.24	0.981	1.064	0.687	0.757	0.552	-0.718782	0.0129672
THAP12	chr11	-	ENST00000682527	3'-UTR	0----0.0608----0.7032----{0.9300}----1	UGACU	0.46	0.53	0.44	0.239	0.331	0.298	-0.720248	0.00811514
SIKE1	chr1	-	ENST00000060969	3'-UTR	0----0.0142----0.1278----{0.9543}----1	AGACC	0.186	0.173	0.175	0.12	0.122	0.082	-0.720846	0.0245635
ENSG00000272916	chr10	-	ENST00000603027	12_exon_of_total_17_exon	0----0.1073----{0.5041}----0.5280----1	GGACA	0.324	0.452	0.439	0.208	0.236	0.292	-0.723179	0.0380825
GPN2	chr1	-	ENST00000374135	2_exon_of_total_5_exon	0----0.0401----{0.1368}----0.2401----1	AGACC	0.15	0.105	0.133	0.064	0.097	0.074	-0.723396	0.0396288
THAP12	chr11	-	ENST00000682527	5_exon_of_total_5_exon	0----0.0608----{0.4187}----0.7032----1	UGACA	0.467	0.488	0.47	0.257	0.307	0.299	-0.723529	0.00250437
FAM111A	chr11	+	ENST00000528737	5_exon_of_total_5_exon	0----0.4553----{0.5749}----0.7520----1	UGACA	0.364	0.437	0.31	0.282	0.211	0.179	-0.725326	0.0392545
MARK3	chr14	+	ENST00000678179	18_exon_of_total_18_exon	0----0.1795----{0.7707}----0.8370----1	GGACA	0.484	0.641	0.588	0.343	0.453	0.24	-0.725501	0.0467261
PARD3	chr10	-	ENST00000545260	8_exon_of_total_23_exon	0----0.0575----{0.2538}----0.7197----1	AGACU	0.209	0.184	0.153	0.073	0.137	0.12	-0.726435	0.0468752
POP4	chr19	+	ENST00000585603	3'-UTR	0----0.0141----0.2735----{0.3846}----1	UGACU	0.43	0.34	0.371	0.247	0.244	0.198	-0.727723	0.0132484
RALGAPA2	chr20	-	ENST00000202677	32_exon_of_total_40_exon	0----0.0172----{0.5196}----0.6062----1	GGACC	0.356	0.339	0.317	0.194	0.213	0.204	-0.727965	0.00206905
CHST10	chr2	-	ENST00000264249	3'-UTR	0----0.1395----0.5147----{0.5848}----1	GGACC	0.522	0.473	0.377	0.267	0.233	0.328	-0.728578	0.0301039
TAF2	chr8	-	ENST00000378164	3'-UTR	0----0.0551----0.7712----{0.8635}----1	AGACA	1.082	0.928	0.812	0.369	0.63	0.702	-0.730335	0.0465101
CRADD	chr12	+	ENST00000332896	3'-UTR	0----0.0875----0.5921----{0.8259}----1	AGACU	0.197	0.276	0.209	0.169	0.118	0.124	-0.730633	0.0452068
PHAX	chr5	+	ENST00000297540	3'-UTR	0----0.0044----0.3328----{0.3641}----1	AGACA	0.882	0.974	1.008	0.43	0.595	0.7	-0.731435	0.0244215
SNW1	chr14	-	ENST00000261531	3_exon_of_total_14_exon	0----0.0136----{0.1663}----0.7703----1	AGACA	0.249	0.281	0.209	0.161	0.179	0.105	-0.731769	0.0327015
TBCC	chr6	-	ENST00000372876	1_exon_of_total_1_exon	0----0.0187----{0.4863}----0.6669----1	UGACU	0.298	0.31	0.24	0.177	0.183	0.15	-0.733567	0.0203469
GART	chr21	-	ENST00000381831	19_exon_of_total_22_exon	0----0.0756----{0.7851}----0.9447----1	AGACA	0.2	0.232	0.195	0.083	0.16	0.134	-0.733901	0.0468373
SMG7	chr1	+	ENST00000367537	3'-UTR	0----0.0327----0.6211----{0.6313}----1	GGACU	0.14	0.12	0.095	0.087	0.07	0.056	-0.736966	0.0467641
NEMP1	chr12	-	ENST00000379391	3'-UTR	0----0.0034----0.2112----{0.6933}----1	GGACA	0.362	0.421	0.334	0.227	0.265	0.178	-0.737396	0.0143163
GNAI3	chr1	+	ENST00000369851	3'-UTR	0----0.0117----0.1295----{0.2525}----1	GGACU	0.178	0.147	0.139	0.075	0.107	0.096	-0.73904	0.0166261
PLEKHG4	chr16	+	ENST00000360461	20_exon_of_total_21_exon	0----0.3738----{0.8845}----0.9011----1	GGACU	0.214	0.19	0.212	0.146	0.103	0.12	-0.73931	0.00846781
G3BP2	chr4	-	ENST00000677794	3'-UTR	0----0.0000----0.0485----{0.3589}----1	GGACU	0.132	0.149	0.115	0.071	0.086	0.08	-0.740613	0.0193681
ZNF646	chr16	+	ENST00000300850	2_exon_of_total_3_exon	0----0.0419----{0.5100}----0.8398----1	AGACU	0.332	0.453	0.364	0.17	0.256	0.261	-0.741997	0.0318489
SYS1-DBNDD2	chr20	+	ENST00000419593	3'-UTR	0----0.0906----0.2711----{0.7098}----1	AGACU	0.335	0.304	0.271	0.178	0.188	0.178	-0.74226	0.0194803
DAGLB	chr7	-	ENST00000436575	1_intron_of_total_14_intron	NA	GGACU	0.321	0.237	0.235	0.146	0.141	0.187	-0.742434	0.0447441
CBX2	chr17	+	ENST00000310942	5_exon_of_total_5_exon	0----0.0190----{0.1011}----0.3645----1	UGACU	0.279	0.343	0.317	0.159	0.215	0.187	-0.743124	0.0072678
OTUB1	chr11	+	ENST00000301453	6_exon_of_total_6_exon	NA	AGACA	0.213	0.257	0.295	0.142	0.19	0.125	-0.743266	0.0302661
C6orf120	chr6	+	ENST00000332290	3'-UTR	0----0.0789----0.2149----{0.2704}----1	AGACU	0.344	0.428	0.36	0.238	0.24	0.198	-0.743779	0.0132188
ENSG00000249624	chr21	+	ENST00000683116	3'-UTR	0----0.0918----0.4844----{0.9452}----1	AGACU	0.385	0.471	0.449	0.239	0.27	0.27	-0.744355	0.0118293
SNRPD1	chr18	+	ENST00000300413	3'-UTR	0----0.0239----0.0980----{0.1789}----1	GGACA	0.152	0.173	0.175	0.085	0.126	0.087	-0.746616	0.0199185
CLK3	chr15	+	ENST00000345005	2_exon_of_total_13_exon	0----0.0298----{0.0504}----0.8277----1	AGACC	0.131	0.15	0.164	0.081	0.11	0.074	-0.747813	0.015308
HMX3	chr10	+	ENST00000357878	3'-UTR	0----0.0285----0.4057----{0.9031}----1	GGACA	0.841	0.815	0.732	0.601	0.351	0.47	-0.747881	0.0307798
ZBTB45	chr19	-	ENST00000354590	2_exon_of_total_3_exon	0----0.1241----{0.4868}----0.7772----1	AGACA	0.801	0.973	0.975	0.43	0.523	0.681	-0.750499	0.0181188
MYH10	chr17	-	ENST00000379980	3'-UTR	0----0.0181----0.7924----{0.9371}----1	UGACA	0.172	0.209	0.158	0.122	0.078	0.12	-0.752213	0.0252363
BUD13	chr11	-	ENST00000419189	1_intron_of_total_3_intron	NA	AGACC	0.187	0.14	0.149	0.114	0.079	0.089	-0.755266	0.0258248
STXBP1	chr9	+	ENST00000637521	13_exon_of_total_20_exon	0----0.0822----{0.5880}----0.9381----1	AGACA	0.285	0.218	0.241	0.147	0.122	0.171	-0.757799	0.0169261
PURA	chr5	+	ENST00000331327	3'-UTR	0----0.0063----0.0905----{0.1831}----1	GGACA	0.462	0.496	0.405	0.229	0.293	0.284	-0.757934	0.0062448
MIA3	chr1	+	ENST00000344922	3'-UTR	0----0.0017----0.7061----{0.7587}----1	AGACU	0.358	0.299	0.346	0.157	0.187	0.249	-0.758218	0.0182766
UBOX5	chr20	-	ENST00000217173	3_exon_of_total_5_exon	0----0.0328----{0.1584}----0.4109----1	UGACA	0.209	0.171	0.207	0.088	0.13	0.129	-0.758425	0.0128591
TIAL1	chr10	-	ENST00000369093	3'-UTR	0----0.0059----0.2384----{0.2875}----1	AGACA	1.122	1.04	1.15	0.681	0.719	0.557	-0.759059	0.00261541
SHLD2	chr10	+	ENST00000298784	8_exon_of_total_9_exon	0----0.0335----{0.6869}----0.7707----1	AGACA	0.529	0.379	0.494	0.349	0.255	0.224	-0.759784	0.0329321
DOT1L	chr19	+	ENST00000686010	27_exon_of_total_28_exon	0----0.0461----{0.7619}----1.0000----1	GGACU	0.616	0.602	0.569	0.326	0.459	0.268	-0.763034	0.0426724
DDIT3	chr12	-	ENST00000547303	4_exon_of_total_4_exon	0----0.1617----{0.7133}----0.7466----1	UGACC	0.138	0.115	0.097	0.054	0.069	0.083	-0.764711	0.0348912
NIT1	chr1	+	ENST00000496768	3_exon_of_total_6_exon	NA	AGACA	0.247	0.303	0.266	0.153	0.162	0.165	-0.765535	0.0171914
CCDC92	chr12	-	ENST00000542348	2_exon_of_total_3_exon	NA	AGACA	0.588	0.52	0.58	0.251	0.405	0.336	-0.766903	0.0200115
GLG1	chr16	-	ENST00000205061	26_intron_of_total_26_intron	NA	AGACA	1.098	1.282	1.209	0.491	0.757	0.861	-0.767023	0.0294203
AKT1	chr14	-	ENST00000407796	1_intron_of_total_13_intron	NA	UGACU	0.184	0.224	0.239	0.077	0.146	0.157	-0.767766	0.049405
IRAG2	chr12	+	ENST00000636465	3'-UTR	0----0.0000----0.9615----{0.9868}----1	UGACU	0.55	0.619	0.576	0.263	0.457	0.304	-0.769011	0.0436125
CCNH	chr5	-	ENST00000645953	1_exon_of_total_10_exon	0----0.0685----{0.1058}----0.6562----1	AGACU	0.091	0.127	0.111	0.083	0.049	0.061	-0.769487	0.0347215
SH3TC1	chr4	+	ENST00000508641	11_exon_of_total_17_exon	0----0.0483----{0.7031}----1.0000----1	GGACU	0.272	0.302	0.243	0.131	0.141	0.207	-0.77031	0.022114
SHOC2	chr10	+	ENST00000688928	3'-UTR	0----0.0539----0.3591----{0.6339}----1	GGACU	0.247	0.23	0.248	0.178	0.115	0.131	-0.773917	0.0253841
KANSL3	chr2	-	ENST00000354204	3'-UTR	0----0.0217----0.0634----{0.8951}----1	UGACU	0.36	0.343	0.269	0.192	0.236	0.14	-0.775065	0.0267719
SAMD4B	chr19	+	ENST00000610417	14_exon_of_total_14_exon	0----0.0902----{0.5316}----0.5357----1	AGACA	0.238	0.222	0.223	0.135	0.146	0.118	-0.775497	0.00132491
HEMK1	chr3	+	ENST00000434410	9_exon_of_total_11_exon	0----0.0173----{0.0677}----0.0769----1	AGACU	0.312	0.255	0.298	0.183	0.141	0.181	-0.776417	0.00624201
BCAS2	chr1	-	ENST00000369541	7_exon_of_total_7_exon	0----0.0188----{0.4824}----0.5506----1	GGACU	0.491	0.466	0.45	0.269	0.233	0.319	-0.777168	0.00672911
ATPAF1	chr1	-	ENST00000574428	3_intron_of_total_8_intron	0----0.0103----{0.1150}----0.2529----1	AGACU	0.091	0.112	0.121	0.064	0.071	0.054	-0.777608	0.0196445
CPTP	chr1	+	ENST00000343938	3'-UTR	0----0.1746----0.4740----{0.9596}----1	AGACA	1.447	1.154	0.988	0.846	0.704	0.54	-0.780079	0.0436474
CAMKK2	chr12	-	ENST00000652382	11_exon_of_total_19_exon	0----0.0706----{0.2372}----0.4134----1	AGACC	0.121	0.129	0.116	0.09	0.05	0.073	-0.78099	0.0374246
AK2	chr1	-	ENST00000373449	3'-UTR	0----0.0153----0.2096----{0.2947}----1	GGACU	0.1	0.112	0.115	0.073	0.068	0.049	-0.783291	0.00980909
DGKD	chr2	+	ENST00000264057	22_exon_of_total_30_exon	0----0.0040----{0.4171}----0.5818----1	UGACA	0.253	0.295	0.37	0.132	0.228	0.172	-0.787068	0.0455884
PASK	chr2	-	ENST00000234040	10_exon_of_total_18_exon	0----0.0222----{0.4863}----0.8971----1	AGACC	0.121	0.141	0.143	0.051	0.091	0.092	-0.791413	0.033072
LIMK2	chr22	+	ENST00000406516	14_exon_of_total_15_exon	0----0.1012----{0.6394}----0.8126----1	GGACU	0.187	0.137	0.204	0.115	0.069	0.121	-0.791729	0.0479562
TRIB2	chr2	+	ENST00000381465	1_intron_of_total_2_intron	NA	AGACU	0.381	0.339	0.369	0.184	0.171	0.273	-0.794167	0.0282389
ARHGEF2	chr1	-	ENST00000313695	8_exon_of_total_22_exon	0----0.0275----{0.1922}----0.7326----1	GGACA	0.263	0.255	0.266	0.128	0.144	0.18	-0.794531	0.0154585
NR2C1	chr12	-	ENST00000333003	14_exon_of_total_14_exon	0----0.0606----{0.4662}----0.5071----1	AGACU	0.198	0.167	0.187	0.124	0.095	0.099	-0.795642	0.00370186
UBR7	chr14	+	ENST00000013070	3'-UTR	0----0.0103----0.3761----{0.4307}----1	UGACU	0.096	0.093	0.129	0.043	0.07	0.07	-0.797183	0.0400106
ENSG00000288711	chr21	-	ENST00000684114	3_intron_of_total_4_intron	NA	GGACU	0.656	0.762	0.636	0.381	0.372	0.428	-0.798427	0.0084333
CDK5RAP2	chr9	-	ENST00000349780	20_exon_of_total_38_exon	0----0.0303----{0.3853}----0.9421----1	AGACC	0.144	0.143	0.115	0.087	0.084	0.06	-0.799303	0.0114476
WBP1L	chr10	+	ENST00000448841	3'-UTR	0----0.0257----0.2901----{0.8104}----1	GGACU	0.616	0.461	0.467	0.24	0.357	0.289	-0.801294	0.0287069
ABHD2	chr15	+	ENST00000352732	3'-UTR	0----0.0254----0.1771----{0.4076}----1	AGACU	0.112	0.142	0.121	0.074	0.079	0.062	-0.802554	0.0119357
MED14	chrX	-	ENST00000324817	14_exon_of_total_31_exon	0----0.0163----{0.2440}----0.5622----1	AGACC	0.162	0.191	0.145	0.096	0.069	0.12	-0.805184	0.0238817
MON1A	chr3	-	ENST00000642691	6_exon_of_total_8_exon	0----0.0981----{0.4481}----0.5252----1	GGACU	0.29	0.228	0.223	0.104	0.193	0.127	-0.805409	0.0390631
SPPL2B	chr19	+	ENST00000613503	15_exon_of_total_15_exon	0----0.0070----{0.4343}----0.4890----1	AGACU	0.152	0.206	0.221	0.127	0.127	0.077	-0.806732	0.0391583
OTULIN	chr5	+	ENST00000503023	3'-UTR	0----0.0554----0.1159----{0.2076}----1	GGACU	0.116	0.122	0.126	0.062	0.089	0.057	-0.807355	0.0268844
ST3GAL2	chr16	-	ENST00000342907	5'-UTR	0----{0.1202}----0.1458----0.2788----1	GGACA	0.744	0.549	0.593	0.46	0.337	0.278	-0.810993	0.0279385
DDI2	chr1	+	ENST00000480945	3'-UTR	0----0.0200----0.1325----{0.3022}----1	UGACC	0.355	0.376	0.373	0.201	0.257	0.171	-0.811608	0.0190389
PIP5K1A	chr1	+	ENST00000349792	7_exon_of_total_15_exon	0----0.1184----{0.3332}----0.5564----1	AGACC	0.119	0.109	0.127	0.05	0.066	0.086	-0.813464	0.022943
LIPA	chr10	-	ENST00000371837	2_intron_of_total_8_intron	NA	AGACA	0.185	0.227	0.188	0.103	0.143	0.095	-0.815191	0.0129012
BRIP1	chr17	-	ENST00000682755	12_exon_of_total_18_exon	0----0.0039----{0.2415}----0.4612----1	AGACU	0.172	0.184	0.202	0.114	0.076	0.127	-0.815782	0.0174558
FRMD8	chr11	+	ENST00000355991	3'-UTR	0----0.0356----0.3847----{0.6081}----1	GGACC	0.144	0.177	0.19	0.088	0.094	0.108	-0.81727	0.0199199
LZTR1	chr22	+	ENST00000700578	3'-UTR	0----0.0196----0.6028----{0.7048}----1	AGACU	0.309	0.276	0.374	0.171	0.236	0.136	-0.820579	0.027902
ZNF687	chr1	+	ENST00000449313	3'-UTR	0----0.0299----0.5933----{0.5955}----1	AGACU	0.165	0.206	0.189	0.1	0.137	0.08	-0.820944	0.0204152
GTF3A	chr13	+	ENST00000381140	9_exon_of_total_9_exon	0----0.0825----{0.8157}----0.8434----1	AGACA	0.145	0.187	0.184	0.097	0.125	0.07	-0.821403	0.024168
PTPN6	chr12	+	ENST00000399448	3'-UTR	0----0.0690----0.9000----{0.9287}----1	GGACA	0.159	0.191	0.142	0.113	0.076	0.089	-0.823573	0.0191254
CLIC4	chr1	+	ENST00000488683	3'-UTR	0----0.0632----0.3430----{0.8535}----1	AGACA	0.646	0.623	0.821	0.282	0.388	0.51	-0.824716	0.0289543
RPE	chr2	+	ENST00000354506	3'-UTR	0----0.0306----0.2202----{0.4534}----1	GGACC	0.128	0.154	0.147	0.107	0.059	0.076	-0.825971	0.0282442
TIMM22	chr17_KI270910v1_alt	+	ENST00000613269	3'-UTR	0----0.0081----0.1913----{0.3291}----1	GGACU	0.494	0.557	0.717	0.287	0.39	0.32	-0.826453	0.0433031
CCDC32	chr15	-	ENST00000560305	3_intron_of_total_3_intron	NA	AGACU	0.216	0.23	0.163	0.086	0.133	0.124	-0.828234	0.0283669
FOXP1	chr3	-	ENST00000318789	3'-UTR	0----0.0725----0.3589----{0.4701}----1	AGACA	1.061	0.89	1.171	0.549	0.491	0.718	-0.828535	0.0138383
SRSF11	chr1	+	ENST00000370951	2_exon_of_total_13_exon	0----0.0507----{0.1140}----0.6595----1	GGACU	0.095	0.128	0.102	0.082	0.055	0.046	-0.828596	0.0329261
CDC42SE2	chr5	+	ENST00000395246	5'-UTR	0----{0.0861}----0.1271----0.2003----1	UGACU	0.099	0.126	0.109	0.089	0.053	0.046	-0.829115	0.046218
DAP	chr5	-	ENST00000230895	1_exon_of_total_4_exon	0----0.0721----{0.0852}----0.2064----1	AGACU	0.126	0.117	0.091	0.055	0.081	0.052	-0.829115	0.0259042
DYRK1A	chr21	+	ENST00000647188	3'-UTR	0----0.0547----0.1878----{0.2402}----1	GGACA	2.084	1.782	1.867	1.115	1.07	1.038	-0.830886	0.00826521
ITCH	chr20	+	ENST00000665484	12_exon_of_total_24_exon	0----0.0404----{0.2545}----0.5139----1	AGACA	0.619	0.754	0.556	0.392	0.359	0.333	-0.831488	0.0320957
ZNF646	chr16	+	ENST00000300850	2_exon_of_total_3_exon	0----0.0419----{0.6589}----0.8398----1	AGACC	0.44	0.503	0.494	0.313	0.257	0.237	-0.832419	0.00238675
MOCS1	chr6	-	ENST00000373181	9_intron_of_total_10_intron	NA	AGACU	0.734	0.658	0.658	0.414	0.4	0.337	-0.832736	0.00100644
MSANTD3-TMEFF1	chr9	+	ENST00000502978	3'-UTR	0----0.0034----0.4993----{0.5752}----1	GGACU	0.829	0.855	0.619	0.402	0.576	0.315	-0.832792	0.0347576
MECP2	chrX	-	ENST00000303391	3'-UTR	0----0.0203----0.1598----{0.8036}----1	GGACA	0.89	0.963	1.126	0.718	0.634	0.32	-0.833253	0.0483129
ICE2	chr15	-	ENST00000261520	10_exon_of_total_16_exon	0----0.0322----{0.3183}----0.4414----1	AGACU	0.277	0.205	0.24	0.135	0.151	0.119	-0.834077	0.0225494
ANKRD13A	chr12	+	ENST00000261739	3'-UTR	0----0.0611----0.4791----{0.9151}----1	AGACU	0.131	0.117	0.091	0.072	0.072	0.046	-0.835286	0.0307945
ENSG00000261832	chr16	-	ENST00000635887	5'-UTR	0----{0.0191}----0.0347----0.5011----1	GGACA	0.454	0.496	0.492	0.215	0.25	0.343	-0.835644	0.0215174
ELOA	chr1	+	ENST00000609199	4_exon_of_total_10_exon	NA	GGACA	0.4	0.417	0.38	0.276	0.158	0.236	-0.83719	0.0280979
TSPAN14	chr10	+	ENST00000429989	3'-UTR	0----0.0142----0.1608----{0.2582}----1	GGACA	1.016	1.08	0.777	0.4	0.625	0.581	-0.839086	0.0244741
KCTD2	chr17	+	ENST00000375286	3'-UTR	0----0.0187----0.0815----{0.8032}----1	AGACA	0.497	0.43	0.379	0.216	0.178	0.336	-0.839187	0.0353244
ENSG00000286192	chr7	-	ENST00000651235	3'-UTR	0----0.0081----0.0902----{0.3967}----1	AGACC	0.121	0.117	0.095	0.077	0.059	0.05	-0.84022	0.0124035
LBHD1	chr11	-	ENST00000354588	5'-UTR	0----{0.2112}----0.3927----0.8284----1	GGACU	0.428	0.584	0.435	0.244	0.304	0.259	-0.842424	0.0402201
NAA50	chr3	-	ENST00000240922	5_exon_of_total_5_exon	0----0.0491----{0.1312}----0.1325----1	AGACA	0.515	0.535	0.5	0.215	0.319	0.33	-0.843165	0.0187506
NOMO2	chr16	-	ENST00000330537	27_exon_of_total_31_exon	0----0.0393----{0.7606}----0.8824----1	AAACA	0.913	1.184	1.258	0.572	0.853	0.445	-0.843274	0.0372254
DGKD	chr2	+	ENST00000264057	3'-UTR	0----0.0040----0.5818----{0.7112}----1	AGACA	0.478	0.71	0.55	0.359	0.245	0.363	-0.84584	0.0436609
C6orf89	chr6	+	ENST00000480824	3'-UTR	0----0.0290----0.1834----{0.9363}----1	AGACA	0.685	0.654	0.797	0.271	0.457	0.46	-0.846377	0.0180177
AMBRA1	chr11	-	ENST00000314845	8_exon_of_total_19_exon	0----0.0717----{0.2694}----0.7937----1	GGACA	0.759	0.88	1.052	0.353	0.625	0.518	-0.847032	0.0267466
GGNBP2	chr17	+	ENST00000613102	12_exon_of_total_14_exon	0----0.1012----{0.6420}----0.8448----1	AGACA	0.457	0.398	0.406	0.185	0.305	0.211	-0.847082	0.0201949
GOLGA4	chr3	+	ENST00000699994	3_intron_of_total_23_intron	NA	AGACC	0.229	0.237	0.262	0.111	0.121	0.17	-0.856743	0.012578
PDP1	chr8	+	ENST00000297598	3'-UTR	0----0.0477----0.4311----{0.5876}----1	AGACA	0.417	0.449	0.391	0.296	0.192	0.206	-0.856977	0.0145304
MYL5	chr4	+	ENST00000506838	5_exon_of_total_8_exon	0----0.8539----{0.8775}----0.9888----1	AGACC	0.22	0.211	0.274	0.094	0.181	0.114	-0.857853	0.0364712
ADCY7	chr16	+	ENST00000394697	3'-UTR	0----0.0494----0.5743----{0.7349}----1	GGACA	0.699	0.633	0.79	0.361	0.421	0.388	-0.858916	0.0116238
MIS18BP1	chr14	-	ENST00000310806	3'-UTR	0----0.0566----0.7992----{0.8088}----1	AGACA	0.623	0.766	0.724	0.299	0.416	0.449	-0.860202	0.00715394
NKRF	chrX	-	ENST00000649446	2_exon_of_total_2_exon	NA	UGACA	0.314	0.305	0.34	0.219	0.133	0.176	-0.860993	0.0168997
HUS1	chr7	-	ENST00000258774	3'-UTR	0----0.0319----0.3123----{0.3219}----1	AGACU	0.238	0.286	0.296	0.197	0.141	0.113	-0.862496	0.0188391
FBXO25	chr8	+	ENST00000352684	3'-UTR	0----0.1767----0.5479----{0.6106}----1	GGACU	0.139	0.103	0.12	0.039	0.09	0.07	-0.863221	0.0460198
NDE1	chr16_KI270853v1_alt	+	ENST00000631923	3'-UTR	0----0.2099----0.4660----{0.7248}----1	UGACU	0.266	0.202	0.287	0.086	0.179	0.15	-0.863365	0.0394211
SPRED2	chr2	-	ENST00000356388	6_exon_of_total_6_exon	0----0.1354----{0.3740}----0.4136----1	AGACU	0.485	0.676	0.644	0.348	0.23	0.414	-0.863587	0.0278565
NFKB2	chr10	+	ENST00000428099	23_exon_of_total_23_exon	0----0.1651----{0.9247}----0.9566----1	AGACA	0.247	0.305	0.284	0.19	0.151	0.118	-0.865009	0.0103874
CDK5RAP2	chr9	-	ENST00000349780	16_exon_of_total_38_exon	0----0.0303----{0.3220}----0.9421----1	AGACC	0.11	0.137	0.126	0.086	0.068	0.05	-0.870606	0.0144907
SP3	chr2	-	ENST00000650743	1_exon_of_total_8_exon	0----0.0000----{0.2186}----0.7074----1	AGACA	0.483	0.54	0.37	0.23	0.333	0.196	-0.876023	0.0326173
CDK5RAP2	chr9	-	ENST00000349780	12_exon_of_total_38_exon	0----0.0303----{0.2208}----0.9421----1	AGACU	0.137	0.131	0.173	0.1	0.054	0.086	-0.877744	0.0239747
SCN3A	chr2	-	ENST00000283254	27_exon_of_total_28_exon	0----0.0522----{0.5732}----0.7117----1	AGACA	0.557	0.66	0.625	0.331	0.409	0.261	-0.879831	0.00786356
ENSG00000285713	chr4	-	ENST00000649263	4_intron_of_total_8_intron	NA	AGACA	0.206	0.244	0.253	0.169	0.117	0.095	-0.883734	0.0200978
YBEY	chr21	+	ENST00000397701	3_exon_of_total_5_exon	0----0.1597----{0.6157}----0.8417----1	UGACU	0.429	0.303	0.298	0.137	0.219	0.202	-0.884307	0.0457564
NOL6	chr9	-	ENST00000297990	3'-UTR	0----0.0170----0.7288----{0.8144}----1	AGACU	0.317	0.379	0.342	0.183	0.244	0.134	-0.887734	0.0201371
KYAT3	chr1	-	ENST00000446900	1_intron_of_total_13_intron	NA	UGACA	0.325	0.477	0.391	0.219	0.142	0.283	-0.889461	0.0382865
RNF149	chr2	-	ENST00000424632	6_intron_of_total_7_intron	NA	GGACA	0.192	0.247	0.228	0.165	0.083	0.112	-0.88969	0.0299521
ZNF668	chr16	-	ENST00000535577	2_exon_of_total_3_exon	0----0.1298----{0.3919}----0.9061----1	GGACC	0.267	0.349	0.325	0.192	0.191	0.124	-0.892209	0.0121855
ENSG00000255872	chr9	-	ENST00000540557	7_intron_of_total_11_intron	NA	AGACC	0.237	0.258	0.227	0.077	0.158	0.154	-0.892229	0.0402201
ZDHHC8	chr22	+	ENST00000334554	10_exon_of_total_11_exon	0----0.0285----{0.3531}----0.4837----1	GGACC	0.48	0.533	0.461	0.249	0.207	0.337	-0.894344	0.0124623
LDLRAD4	chr18	+	ENST00000359446	3'-UTR	0----0.0798----0.1855----{0.8513}----1	GGACC	0.246	0.187	0.228	0.094	0.162	0.099	-0.896831	0.0237811
COQ10B	chr2	+	ENST00000263960	3'-UTR	0----0.0043----0.3438----{0.8911}----1	GGACU	0.149	0.181	0.128	0.072	0.064	0.109	-0.902566	0.0271092
DDX17	chr22	-	ENST00000403230	8_exon_of_total_13_exon	0----0.0155----{0.2447}----0.4755----1	AGACA	0.222	0.234	0.305	0.074	0.173	0.16	-0.902868	0.0450549
SRGAP2	chr1	+	ENST00000573034	3'-UTR	0----0.0947----0.5619----{0.5739}----1	GGACU	0.285	0.414	0.385	0.212	0.259	0.108	-0.90473	0.0478933
NUP155	chr5	-	ENST00000231498	3'-UTR	0----0.0160----0.5336----{0.6647}----1	AGACC	0.185	0.191	0.212	0.099	0.102	0.113	-0.905052	0.00216854
HM13	chr20	+	ENST00000335574	3'-UTR	0----0.0777----0.7263----{0.8298}----1	AGACA	0.264	0.212	0.305	0.185	0.083	0.149	-0.905275	0.0397804
YLPM1	chr14	+	ENST00000325680	4_exon_of_total_21_exon	0----0.0212----{0.2905}----0.8072----1	GGACA	0.81	0.852	0.584	0.4	0.444	0.353	-0.907935	0.0419323
CIAO3	chr16	-	ENST00000568545	5_exon_of_total_9_exon	0----0.2832----{0.4839}----0.7357----1	GGACU	0.139	0.112	0.127	0.077	0.047	0.077	-0.911191	0.0110667
MBD1	chr18	-	ENST00000585672	14_intron_of_total_14_intron	NA	GGACA	0.529	0.583	0.662	0.341	0.377	0.225	-0.911676	0.0105712
HSPH1	chr13	-	ENST00000320027	18_exon_of_total_18_exon	0----0.0614----{0.5359}----0.5528----1	AGACA	0.462	0.464	0.324	0.301	0.206	0.157	-0.912673	0.036129
PIAS1	chr15	+	ENST00000249636	12_exon_of_total_14_exon	0----0.0015----{0.1991}----0.2466----1	AGACU	0.279	0.368	0.344	0.169	0.182	0.173	-0.919318	0.0259226
PAFAH1B1	chr17	+	ENST00000397195	3'-UTR	0----0.0972----0.3178----{0.7774}----1	GGACA	0.209	0.297	0.243	0.112	0.15	0.134	-0.919465	0.0295806
AP5B1	chr11	-	ENST00000532090	2_exon_of_total_2_exon	0----0.0552----{0.3563}----0.4330----1	GGACA	0.242	0.279	0.338	0.174	0.159	0.121	-0.919966	0.0221844
MDN1	chr6	-	ENST00000369393	57_exon_of_total_102_exon	0----0.0101----{0.4834}----0.9185----1	AGACU	0.129	0.13	0.137	0.062	0.062	0.085	-0.921997	0.00916993
ZC3H7A	chr16	-	ENST00000355758	3'-UTR	0----0.0444----0.8108----{0.8662}----1	UGACU	0.091	0.104	0.114	0.043	0.057	0.063	-0.922735	0.00568536
TRIM56	chr7	+	ENST00000306085	3_exon_of_total_3_exon	0----0.0234----{0.0323}----0.2313----1	AGACA	0.566	0.54	0.46	0.329	0.282	0.215	-0.922871	0.00583655
RBM15B	chr3	+	ENST00000563281	1_exon_of_total_1_exon	0----0.0174----{0.3364}----0.4209----1	AGACC	0.092	0.098	0.133	0.052	0.038	0.08	-0.925999	0.0455579
TMEM30A	chr6	-	ENST00000230461	5_exon_of_total_7_exon	0----0.0349----{0.1754}----0.2807----1	GGACA	0.337	0.228	0.349	0.195	0.101	0.185	-0.926157	0.0446254
PRKCD	chr3	+	ENST00000394729	5_exon_of_total_18_exon	0----0.1167----{0.3053}----0.8395----1	AGACU	0.25	0.222	0.309	0.159	0.133	0.119	-0.926184	0.0254367
MGA	chr15	+	ENST00000566586	3'-UTR	0----0.0135----0.6018----{0.6905}----1	AGACU	0.172	0.143	0.206	0.088	0.084	0.102	-0.927107	0.0365041
CDK13	chr7	+	ENST00000340829	1_exon_of_total_14_exon	0----0.0955----{0.2508}----0.8946----1	GGACU	0.263	0.271	0.181	0.086	0.134	0.156	-0.927211	0.0380467
APTX	chr9	-	ENST00000672846	8_intron_of_total_10_intron	NA	GGACC	0.23	0.242	0.153	0.096	0.085	0.147	-0.93016	0.0498222
GGCX	chr2	-	ENST00000233838	3'-UTR	0----0.0086----0.3100----{0.4064}----1	GGACU	0.346	0.288	0.358	0.119	0.198	0.203	-0.931828	0.0118822
RPS16	chr19	-	ENST00000251453	3'-UTR	0----0.0856----0.7845----{0.9905}----1	GGACC	0.241	0.209	0.304	0.111	0.102	0.181	-0.936369	0.0333294
ZNF48	chr16	+	ENST00000622647	2_exon_of_total_2_exon	0----0.1436----{0.2356}----0.6957----1	UGACC	0.091	0.096	0.125	0.051	0.05	0.062	-0.936674	0.0309579
TOR1AIP2	chr1	-	ENST00000367612	2_intron_of_total_5_intron	NA	GGACU	0.577	0.675	0.496	0.374	0.331	0.208	-0.937018	0.0179299
CLINT1	chr5	-	ENST00000523094	6_exon_of_total_12_exon	0----0.0517----{0.2077}----0.5227----1	AGACU	0.143	0.108	0.125	0.033	0.087	0.076	-0.939879	0.0464037
PLEKHA3	chr2	+	ENST00000234453	8_exon_of_total_8_exon	0----0.0297----{0.0906}----0.0947----1	AGACU	0.23	0.202	0.23	0.108	0.104	0.133	-0.940235	0.00125664
GBE1	chr3	-	ENST00000429644	7_exon_of_total_16_exon	0----0.0435----{0.3223}----0.7606----1	AGACA	0.474	0.379	0.308	0.178	0.243	0.184	-0.940361	0.0448473
ZC3HAV1	chr7	-	ENST00000242351	3'-UTR	0----0.0542----0.4317----{0.5406}----1	AGACA	0.807	0.616	0.725	0.357	0.329	0.433	-0.940784	0.0109504
ACAP3	chr1	-	ENST00000492936	5_exon_of_total_22_exon	NA	GGACU	0.185	0.185	0.269	0.113	0.135	0.084	-0.944633	0.0473831
RRP15	chr1	+	ENST00000366932	2_exon_of_total_5_exon	0----0.0031----{0.0285}----0.1124----1	UGACA	0.171	0.23	0.19	0.066	0.149	0.092	-0.944919	0.0398206
RPE	chr2	+	ENST00000354506	3'-UTR	0----0.0306----0.2202----{0.6967}----1	AGACU	0.187	0.191	0.131	0.101	0.076	0.087	-0.947128	0.0388224
RBM39	chr20	-	ENST00000639702	12_intron_of_total_17_intron	NA	AGACU	0.172	0.24	0.259	0.123	0.1	0.125	-0.947225	0.0453386
SNX5	chr20	-	ENST00000490175	1_intron_of_total_12_intron	NA	GGACA	1.559	2.039	1.363	0.697	0.805	1.07	-0.94774	0.0379922
VMP1	chr17	+	ENST00000262291	3'-UTR	0----0.0328----0.3641----{0.3806}----1	GGACU	0.156	0.189	0.172	0.087	0.107	0.074	-0.947931	0.00357342
SNAP23	chr15	+	ENST00000561526	7_exon_of_total_7_exon	0----0.3363----{0.8690}----1.0000----1	AGACA	0.923	0.807	0.829	0.393	0.521	0.412	-0.948499	0.00161948
USP37	chr2	-	ENST00000258399	10_exon_of_total_26_exon	0----0.0502----{0.1573}----0.4167----1	AGACA	0.477	0.34	0.379	0.247	0.102	0.27	-0.950206	0.0478755
CIZ1	chr9	-	ENST00000651955	6_intron_of_total_19_intron	0----0.0254----{0.1634}----0.6037----1	AGACA	0.538	0.532	0.428	0.383	0.176	0.213	-0.956365	0.0423194
B3GALT6	chr1	+	ENST00000379198	3'-UTR	0----0.0150----0.3679----{0.4406}----1	GGACC	0.108	0.117	0.136	0.082	0.033	0.071	-0.956696	0.0388066
PAN2	chr12	-	ENST00000610546	23_exon_of_total_26_exon	0----0.0577----{0.6725}----0.7385----1	GGACU	0.206	0.208	0.244	0.107	0.075	0.157	-0.956802	0.0288042
DIDO1	chr20	-	ENST00000266070	6_exon_of_total_16_exon	0----0.0415----{0.2228}----0.8256----1	AGACU	0.388	0.431	0.346	0.261	0.226	0.111	-0.962113	0.0335298
HNRNPDL	chr4	-	ENST00000614627	6_intron_of_total_6_intron	NA	GGACU	0.117	0.143	0.127	0.069	0.094	0.035	-0.966833	0.0492884
NBPF12	chr1	+	ENST00000698835	37_exon_of_total_37_exon	0----0.1934----{0.7622}----0.7817----1	UGACU	0.189	0.169	0.244	0.092	0.102	0.114	-0.966833	0.040056
ZNF862	chr7	+	ENST00000223210	4_exon_of_total_8_exon	0----0.0341----{0.1299}----0.5398----1	AGACC	0.449	0.558	0.524	0.237	0.302	0.242	-0.97108	0.00481275
ADNP2	chr18	+	ENST00000262198	4_exon_of_total_4_exon	0----0.0434----{0.2808}----0.7020----1	GGACC	0.163	0.206	0.178	0.089	0.074	0.116	-0.971276	0.00711441
AIDA	chr1	-	ENST00000340020	3'-UTR	0----0.0585----0.3681----{0.4054}----1	AGACC	0.184	0.135	0.138	0.066	0.093	0.074	-0.971864	0.0252792
ABLIM1	chr10	-	ENST00000533213	3'-UTR	0----0.0099----0.3190----{0.8380}----1	AGACU	0.44	0.362	0.385	0.23	0.273	0.102	-0.972313	0.0461965
C6orf89	chr6	+	ENST00000480824	3'-UTR	0----0.0290----0.1834----{0.5014}----1	AGACU	0.186	0.263	0.245	0.148	0.097	0.108	-0.975267	0.0200836
POLR1F	chr7	-	ENST00000222567	3'-UTR	0----0.0054----0.2666----{0.3424}----1	AGACU	0.145	0.221	0.206	0.064	0.109	0.116	-0.984946	0.0345273
ENSG00000267059	chr19	-	ENST00000585937	2_intron_of_total_6_intron	NA	AGACA	1.217	1.121	1.014	0.51	0.837	0.344	-0.987145	0.0468706
CDK12	chr17	+	ENST00000447079	2_exon_of_total_14_exon	0----0.0707----{0.2270}----0.6105----1	GAACA	1.218	1.052	0.9	0.776	0.507	0.316	-0.987313	0.037887
ACIN1	chr14	-	ENST00000605057	4_exon_of_total_19_exon	0----0.0054----{0.1007}----0.8691----1	AGACA	0.51	0.772	0.62	0.412	0.323	0.222	-0.990926	0.0326278
BTAF1	chr10	+	ENST00000265990	10_exon_of_total_38_exon	0----0.0367----{0.1590}----0.7005----1	AGACU	0.154	0.21	0.167	0.092	0.071	0.104	-0.991872	0.0179302
DERA	chr12	+	ENST00000526521	3'-UTR	0----0.1101----0.3557----{0.7906}----1	AGACC	0.233	0.164	0.168	0.073	0.092	0.119	-0.99236	0.0320826
TSPYL5	chr8	-	ENST00000322128	3'-UTR	0----0.0189----0.3013----{0.4911}----1	AGACA	0.786	0.559	0.651	0.364	0.299	0.34	-0.99279	0.0296007
ARL6IP5	chr3	+	ENST00000273258	3'-UTR	0----0.0520----0.3177----{0.7446}----1	GGACA	0.442	0.528	0.388	0.256	0.265	0.16	-0.995757	0.0139636
LSS	chr21	-	ENST00000356396	2_exon_of_total_23_exon	0----0.0257----{0.0407}----0.7599----1	AGACC	0.106	0.135	0.134	0.054	0.093	0.041	-0.996158	0.0364465
NFYC	chr1	+	ENST00000427410	8_exon_of_total_9_exon	0----0.1356----{0.6606}----0.7839----1	AGACA	0.242	0.24	0.336	0.092	0.194	0.124	-0.996477	0.0359357
MED10	chr5	-	ENST00000255764	3'-UTR	0----0.0581----0.4287----{0.9237}----1	AGACA	0.324	0.247	0.369	0.164	0.13	0.177	-0.996934	0.0345518
PTCD1	chr7	-	ENST00000292478	3'-UTR	0----0.0243----0.4092----{0.5408}----1	GGACA	0.651	0.619	0.932	0.278	0.501	0.324	-0.997382	0.0450758
DPYSL2	chr8	+	ENST00000521913	9_exon_of_total_14_exon	0----0.0615----{0.3239}----0.4854----1	AGACU	0.135	0.134	0.164	0.05	0.1	0.066	-1.00334	0.0198509
UBTD2	chr5	-	ENST00000393792	3'-UTR	0----0.0331----0.2691----{0.3698}----1	UGACU	0.111	0.132	0.092	0.075	0.062	0.03	-1.00431	0.0348829
MSANTD2	chr11	-	ENST00000374979	3'-UTR	0----0.0109----0.7156----{0.9631}----1	AGACC	0.198	0.237	0.282	0.093	0.114	0.149	-1.0101	0.0192044
SCNM1	chr1	+	ENST00000602841	5_exon_of_total_7_exon	0----0.1509----{0.4486}----0.9359----1	AGACA	0.373	0.426	0.557	0.267	0.133	0.272	-1.01282	0.0343032
LIG1	chr19	-	ENST00000263274	19_exon_of_total_28_exon	0----0.0515----{0.6202}----0.9347----1	AGACA	0.235	0.342	0.313	0.143	0.185	0.112	-1.0163	0.0226576
GTF2A1	chr14	-	ENST00000553612	3_exon_of_total_9_exon	0----0.0695----{0.1173}----0.2478----1	AGACC	0.141	0.145	0.147	0.07	0.05	0.094	-1.01676	0.0271324
FGFR1	chr8	-	ENST00000649678	13_exon_of_total_22_exon	0----0.0277----{0.2798}----0.4229----1	AGACC	0.188	0.151	0.163	0.107	0.097	0.044	-1.01735	0.030002
RABGGTB	chr1	+	ENST00000496055	5_intron_of_total_6_intron	NA	AGACU	0.094	0.104	0.128	0.056	0.046	0.059	-1.01781	0.0207894
FYB1	chr5	-	ENST00000351578	4_exon_of_total_18_exon	0----0.0315----{0.3106}----0.5329----1	AGACA	0.442	0.383	0.365	0.128	0.224	0.235	-1.01953	0.0110923
PCIF1	chr20	+	ENST00000372409	17_exon_of_total_17_exon	0----0.1149----{0.8843}----0.9015----1	GGACU	0.133	0.122	0.173	0.08	0.06	0.071	-1.02037	0.0307719
RNF168	chr3	-	ENST00000318037	6_exon_of_total_6_exon	0----0.1113----{0.2889}----0.4322----1	AGACC	0.123	0.155	0.102	0.059	0.085	0.043	-1.02296	0.0331488
MYO10	chr5	-	ENST00000513610	1_intron_of_total_40_intron	NA	UGACA	0.603	0.456	0.64	0.314	0.168	0.352	-1.02657	0.0221236
BTN3A2	chr6	+	ENST00000396934	3'-UTR	0----0.0485----0.3034----{0.3698}----1	AGACC	0.109	0.081	0.132	0.044	0.048	0.066	-1.02714	0.0479598
EIF2A	chr3	+	ENST00000487799	5_intron_of_total_12_intron	NA	AGACA	0.323	0.507	0.443	0.186	0.247	0.19	-1.03093	0.0436885
MYO1D	chr17	-	ENST00000318217	19_exon_of_total_22_exon	0----0.0457----{0.5009}----0.5940----1	AGACC	0.157	0.223	0.203	0.065	0.075	0.145	-1.03253	0.0386088
WDR6	chr3	+	ENST00000395474	2_exon_of_total_6_exon	0----0.0636----{0.5808}----0.8489----1	UGACC	0.155	0.14	0.135	0.058	0.084	0.068	-1.03395	0.0019763
MARF1	chr16	-	ENST00000540441	3'-UTR	0----0.0091----0.6754----{0.8973}----1	AGACA	0.977	1.159	0.725	0.449	0.676	0.261	-1.04559	0.0475668
CELF2	chr10	+	ENST00000633077	3'-UTR	0----0.0232----0.1897----{0.8458}----1	AGACU	0.277	0.213	0.256	0.063	0.153	0.145	-1.04718	0.0263187
NDE1	chr16	+	ENST00000674888	4_exon_of_total_10_exon	0----0.1334----{0.2471}----0.5069----1	AGACC	0.162	0.143	0.143	0.095	0.043	0.078	-1.05247	0.0240134
RBM26	chr13	-	ENST00000438724	6_exon_of_total_21_exon	0----0.0868----{0.2151}----0.6597----1	UGACC	0.134	0.154	0.15	0.094	0.039	0.077	-1.06054	0.03056
GNA12	chr7	-	ENST00000275364	3'-UTR	0----0.0336----0.2959----{0.8384}----1	AGACA	0.456	0.385	0.449	0.303	0.196	0.119	-1.06169	0.0369745
SRCAP	chr16	+	ENST00000262518	34_exon_of_total_34_exon	0----0.0303----{0.7857}----0.8570----1	GGACC	0.151	0.206	0.241	0.126	0.092	0.068	-1.06413	0.0366572
TNPO1	chr5	+	ENST00000680533	3'-UTR	0----0.0386----0.2753----{0.7380}----1	AGACA	0.314	0.313	0.214	0.098	0.201	0.102	-1.0685	0.0361472
ATP11B	chr3	+	ENST00000323116	3'-UTR	0----0.0350----0.5181----{0.9526}----1	AGACA	0.487	0.576	0.401	0.222	0.254	0.222	-1.06862	0.0323582
TCF12	chr15	+	ENST00000438423	10_exon_of_total_21_exon	0----0.0618----{0.2328}----0.5050----1	UGACC	0.148	0.132	0.157	0.079	0.095	0.034	-1.07105	0.0383618
SYNRG	chr17	-	ENST00000612223	14_exon_of_total_22_exon	0----0.0077----{0.3045}----0.4923----1	AGACU	0.353	0.46	0.343	0.211	0.208	0.131	-1.07164	0.0147298
RAC1	chr7	+	ENST00000348035	3'-UTR	0----0.0905----0.3413----{0.6479}----1	GGACA	0.248	0.256	0.208	0.097	0.102	0.139	-1.07485	0.00345562
ENSG00000268400	chr19	+	ENST00000598664	3'-UTR	0----0.0708----0.4171----{0.9032}----1	AGACC	0.136	0.104	0.152	0.094	0.034	0.058	-1.07555	0.0397812
MACF1	chr1	+	ENST00000361689	94_exon_of_total_94_exon	0----0.0101----{0.9301}----0.9325----1	AGACC	0.132	0.166	0.114	0.074	0.047	0.074	-1.07917	0.0228043
MCAT	chr22	-	ENST00000290429	4_exon_of_total_4_exon	0----0.0243----{0.5834}----0.5946----1	GGACC	0.205	0.181	0.206	0.116	0.108	0.056	-1.08017	0.0185478
UBXN7	chr3	-	ENST00000296328	3'-UTR	0----0.0027----0.1424----{0.1507}----1	GGACC	0.151	0.161	0.107	0.036	0.101	0.061	-1.08145	0.0438544
SNX19	chr11	-	ENST00000265909	3'-UTR	0----0.0344----0.2243----{0.3291}----1	AGACU	0.132	0.094	0.109	0.061	0.05	0.047	-1.08424	0.0220251
PSKH1	chr16	+	ENST00000291041	3'-UTR	0----0.0538----0.4184----{0.5124}----1	UGACU	0.236	0.314	0.216	0.106	0.187	0.068	-1.08535	0.0442141
EXTL3	chr8	+	ENST00000696177	6_exon_of_total_6_exon	0----0.0615----{0.3653}----0.3679----1	AGACC	0.22	0.256	0.212	0.112	0.083	0.129	-1.08641	0.00312532
ENSG00000285920	chr15	+	ENST00000668616	3_intron_of_total_14_intron	NA	AGACU	0.118	0.147	0.092	0.036	0.088	0.044	-1.08746	0.0498503
ENSG00000267127	chr18	+	ENST00000569722	1_intron_of_total_2_intron	NA	GGACA	0.251	0.315	0.308	0.132	0.13	0.149	-1.08849	0.0115128
ZNF580	chr19	+	ENST00000592881	1_intron_of_total_1_intron	NA	AGACC	0.404	0.433	0.375	0.111	0.214	0.242	-1.09597	0.0201829
NMD3	chr3	+	ENST00000472947	16_intron_of_total_16_intron	NA	UGACA	0.414	0.374	0.338	0.198	0.164	0.162	-1.10357	0.00374627
MYADM	chr19	+	ENST00000391771	3'-UTR	0----0.0681----0.3796----{0.7814}----1	GGACU	0.345	0.367	0.504	0.216	0.23	0.119	-1.10582	0.028027
IKZF1	chr7	+	ENST00000698573	1_intron_of_total_4_intron	NA	GGACA	0.393	0.238	0.344	0.233	0.121	0.098	-1.10908	0.0484658
PTRH2	chr17	-	ENST00000587935	1_intron_of_total_2_intron	NA	AGACC	0.205	0.33	0.255	0.102	0.109	0.155	-1.11001	0.042798
BMP2K	chr4	+	ENST00000502613	3'-UTR	0----0.0242----0.4593----{0.9838}----1	UGACU	0.116	0.114	0.109	0.056	0.035	0.066	-1.11052	0.0178783
RUNDC1	chr17	+	ENST00000361677	3'-UTR	0----0.0023----0.3511----{0.6195}----1	GGACA	1.005	1.139	0.953	0.622	0.21	0.601	-1.11183	0.0386422
TRIQK	chr8	-	ENST00000537541	3'-UTR	0----0.0453----0.1197----{0.1353}----1	GGACC	0.366	0.297	0.228	0.102	0.136	0.174	-1.11278	0.0377131
MAP4K2	chr11	-	ENST00000294066	3'-UTR	0----0.0091----0.3537----{0.3652}----1	AGACC	0.14	0.146	0.188	0.092	0.084	0.043	-1.11396	0.0165348
ALDH4A1	chr1	-	ENST00000290597	15_intron_of_total_15_intron	NA	AGACU	0.271	0.218	0.205	0.111	0.1	0.108	-1.12138	0.0227104
GATAD1	chr7	+	ENST00000287957	5_exon_of_total_5_exon	0----0.0543----{0.2137}----0.2315----1	AGACC	0.231	0.187	0.228	0.135	0.121	0.04	-1.12594	0.0407308
TNPO2	chr19	-	ENST00000356861	20_exon_of_total_25_exon	0----0.0474----{0.5081}----0.5842----1	AGACA	0.253	0.236	0.297	0.135	0.144	0.081	-1.12653	0.00618623
NME7	chr1	-	ENST00000367811	10_exon_of_total_12_exon	0----0.0591----{0.7092}----0.8274----1	AGACA	0.316	0.336	0.286	0.109	0.116	0.204	-1.12861	0.0171189
BICD2	chr9	-	ENST00000375512	3'-UTR	0----0.0147----0.5485----{0.6592}----1	AGACU	0.099	0.151	0.14	0.063	0.079	0.036	-1.1316	0.0270394
PNPLA6	chr19	+	ENST00000221249	18_exon_of_total_35_exon	0----0.0934----{0.4828}----0.9562----1	GGACU	0.119	0.118	0.122	0.04	0.046	0.077	-1.13911	0.0283173
DHTKD1	chr10	+	ENST00000263035	5_exon_of_total_17_exon	0----0.0155----{0.1719}----0.5490----1	GGACC	0.132	0.144	0.103	0.059	0.066	0.047	-1.13979	0.0167521
PHF20L1	chr8	+	ENST00000220847	15_exon_of_total_20_exon	0----0.0974----{0.6576}----1.0000----1	AGACU	0.124	0.092	0.119	0.053	0.039	0.06	-1.14009	0.0104173
RAD52	chr12	-	ENST00000358495	3'-UTR	0----0.0367----0.4525----{0.5253}----1	GGACA	0.968	1.168	0.94	0.518	0.601	0.274	-1.14286	0.012198
SHCBP1	chr16	-	ENST00000303383	6_exon_of_total_13_exon	0----0.0039----{0.1408}----0.3939----1	AGACC	0.185	0.189	0.229	0.131	0.105	0.037	-1.14326	0.0403762
NLRC5	chr16	+	ENST00000262510	27_exon_of_total_49_exon	0----0.0330----{0.5799}----0.8540----1	AGACC	0.16	0.117	0.151	0.086	0.03	0.077	-1.14901	0.0256925
TEX19	chr17	+	ENST00000333437	3'-UTR	0----0.1602----0.4160----{0.8450}----1	UGACA	0.572	0.622	0.63	0.313	0.24	0.267	-1.15341	0.000322971
CTR9	chr11	+	ENST00000361367	25_exon_of_total_25_exon	0----0.0386----{0.8510}----0.8520----1	UGACU	0.138	0.133	0.091	0.08	0.061	0.021	-1.16	0.0448731
ZNF646	chr16	+	ENST00000300850	2_exon_of_total_3_exon	0----0.0419----{0.2149}----0.8398----1	AGACA	0.742	0.829	1.082	0.54	0.449	0.196	-1.16274	0.0278508
NAXD	chr13	+	ENST00000680254	3'-UTR	0----0.0227----0.4163----{0.6258}----1	UGACU	0.123	0.155	0.177	0.049	0.059	0.095	-1.16439	0.0165451
MYO19	chr17_KI270857v1_alt	-	ENST00000618519	4_exon_of_total_26_exon	0----0.1290----{0.1455}----0.8476----1	AGACC	0.211	0.18	0.15	0.106	0.104	0.031	-1.1666	0.0347764
CUL5	chr11	+	ENST00000393094	4_exon_of_total_19_exon	0----0.0731----{0.1371}----0.4528----1	AGACA	0.697	0.697	0.604	0.296	0.232	0.362	-1.16668	0.00186026
AZI2	chr3	-	ENST00000479665	4_exon_of_total_8_exon	0----0.0520----{0.1306}----0.3198----1	AGACA	0.549	0.523	0.433	0.246	0.212	0.212	-1.16753	0.00989711
KHNYN	chr14	+	ENST00000251343	2_exon_of_total_8_exon	0----0.0207----{0.0406}----0.3236----1	GGACU	0.15	0.131	0.119	0.036	0.05	0.092	-1.16812	0.0293021
CLPX	chr15	-	ENST00000300107	7_exon_of_total_14_exon	0----0.0403----{0.2194}----0.4454----1	UGACA	0.223	0.354	0.262	0.11	0.166	0.097	-1.1695	0.0373111
FOXO3B	chr17	-	ENST00000395675	3'-UTR	0----0.0522----0.2012----{0.3258}----1	AGACC	0.186	0.242	0.157	0.087	0.111	0.062	-1.16993	0.0295906
HSPD1	chr2	-	ENST00000388968	4_intron_of_total_11_intron	NA	GGACA	0.518	0.297	0.466	0.268	0.143	0.158	-1.17077	0.0494994
KANSL2	chr12	-	ENST00000420613	3'-UTR	0----0.0257----0.6490----{0.6886}----1	AGACU	0.116	0.137	0.141	0.055	0.065	0.055	-1.17084	0.0047224
ZNF671	chr19	-	ENST00000600125	3'-UTR	0----0.0293----0.1409----{0.7999}----1	GGACA	1.101	1.07	1.496	0.742	0.509	0.377	-1.1715	0.0194163
PHRF1	chr11	+	ENST00000264555	3'-UTR	0----0.0260----0.9197----{0.9626}----1	AGACA	0.959	0.895	0.733	0.449	0.365	0.33	-1.17719	0.00776996
CD6	chr11	+	ENST00000313421	5'-UTR	0----{0.0569}----0.0572----0.6744----1	AGACA	0.419	0.473	0.328	0.133	0.219	0.181	-1.19467	0.0156873
MED16	chr19	-	ENST00000395808	3'-UTR	0----0.0442----0.7827----{0.8678}----1	GGACC	0.148	0.119	0.175	0.049	0.071	0.073	-1.19545	0.0209882
LZTS1	chr8	-	ENST00000265801	3'-UTR	0----0.0203----0.3484----{0.6690}----1	AGACC	0.079	0.1	0.128	0.054	0.041	0.039	-1.19601	0.0442794
CD47	chr3	-	ENST00000355354	7_intron_of_total_8_intron	NA	AGACA	0.829	0.941	0.66	0.428	0.287	0.344	-1.19825	0.0160568
TYW1	chr7	+	ENST00000359626	3'-UTR	0----0.0438----0.7042----{0.7973}----1	AGACC	0.218	0.139	0.178	0.093	0.056	0.084	-1.19921	0.0304159
MRI1	chr19	+	ENST00000040663	6_exon_of_total_6_exon	0----0.0211----{0.3666}----0.3704----1	GGACC	0.208	0.144	0.181	0.027	0.108	0.097	-1.20001	0.037502
BRI3BP	chr12	+	ENST00000341446	3'-UTR	0----0.0218----0.1346----{0.2336}----1	AGACA	0.395	0.509	0.388	0.141	0.188	0.232	-1.20353	0.00958252
GORASP1	chr3	-	ENST00000479927	2_exon_of_total_7_exon	0----0.0241----{0.0518}----0.2741----1	AGACU	0.247	0.157	0.202	0.083	0.067	0.113	-1.20425	0.0297222
URGCP-MRPS24	chr7	-	ENST00000603700	4_intron_of_total_6_intron	NA	GGACA	0.327	0.337	0.233	0.163	0.104	0.122	-1.20534	0.0197737
ENSG00000285713	chr4	-	ENST00000649263	4_exon_of_total_9_exon	0----0.4921----{0.6111}----0.6825----1	AGACA	0.591	0.684	0.74	0.245	0.367	0.261	-1.20673	0.00292887
MPI	chr15	+	ENST00000566377	3'-UTR	0----0.0125----0.3200----{0.3496}----1	AGACA	0.441	0.388	0.51	0.224	0.257	0.098	-1.20952	0.0161942
PIK3CD	chr1	+	ENST00000698706	5_exon_of_total_5_exon	NA	AGACA	0.749	0.737	0.587	0.238	0.166	0.491	-1.21176	0.0380962
CCDC88C	chr14	-	ENST00000389857	20_exon_of_total_30_exon	0----0.0173----{0.4945}----0.8268----1	AGACA	0.452	0.277	0.326	0.192	0.129	0.134	-1.2133	0.0472696
LMAN2L	chr2	-	ENST00000264963	3'-UTR	0----0.0100----0.4466----{0.9003}----1	AGACC	0.261	0.3	0.268	0.128	0.121	0.108	-1.21545	0.00153719
UBOX5	chr20	-	ENST00000217173	2_exon_of_total_5_exon	0----0.0328----{0.0402}----0.4109----1	AGACC	0.339	0.239	0.239	0.132	0.087	0.132	-1.21887	0.0277946
SLC25A19	chr17	-	ENST00000375261	7_exon_of_total_7_exon	0----0.1507----{0.5734}----0.6837----1	GGACU	0.335	0.378	0.339	0.134	0.162	0.155	-1.22194	0.000671194
NAA25	chr12	-	ENST00000261745	3'-UTR	0----0.0017----0.5075----{0.6008}----1	GGACC	0.176	0.233	0.2	0.066	0.131	0.064	-1.22239	0.0158354
MTA1	chr14	+	ENST00000435036	19_intron_of_total_21_intron	NA	UGACA	0.133	0.133	0.143	0.056	0.056	0.062	-1.23301	0.000151109
TMEM30A	chr6	-	ENST00000230461	3'-UTR	0----0.0349----0.2807----{0.4126}----1	GGACA	0.647	0.651	0.397	0.185	0.385	0.149	-1.23722	0.0443608
TMEM115	chr3	-	ENST00000266025	3'-UTR	0----0.2174----0.7186----{0.8040}----1	AGACA	0.507	0.509	0.643	0.119	0.323	0.261	-1.23872	0.0157558
TMX3	chr18	-	ENST00000299608	14_exon_of_total_16_exon	0----0.0268----{0.2318}----0.3150----1	AGACA	0.676	0.796	0.546	0.146	0.373	0.335	-1.24062	0.0182764
LYSMD1	chr1	-	ENST00000368908	3'-UTR	0----0.2616----0.5394----{0.8993}----1	AGACC	0.107	0.125	0.102	0.035	0.041	0.065	-1.24415	0.00615984
ABCF3	chr3	+	ENST00000292808	3'-UTR	0----0.0139----0.8748----{0.8818}----1	GGACU	0.256	0.192	0.176	0.116	0.041	0.106	-1.24648	0.0238951
ZNF277	chr7	+	ENST00000361946	3'-UTR	0----0.0127----0.1008----{0.1359}----1	AGACA	0.796	0.507	0.691	0.238	0.251	0.347	-1.25409	0.0308612
INTS11	chr1	-	ENST00000540437	6_exon_of_total_19_exon	0----0.2031----{0.3149}----0.8958----1	UGACU	0.122	0.081	0.132	0.063	0.038	0.039	-1.25873	0.0341138
HLCS	chr21	-	ENST00000674895	2_exon_of_total_11_exon	0----0.0037----{0.0285}----0.3207----1	AGACU	0.227	0.198	0.2	0.073	0.09	0.098	-1.25981	0.000681754
IPO5	chr13	+	ENST00000261574	3'-UTR	0----0.0300----0.5879----{0.8477}----1	AGACA	0.233	0.245	0.267	0.118	0.109	0.083	-1.26497	0.000564466
PRPF3	chr1	+	ENST00000324862	14_exon_of_total_16_exon	0----0.0447----{0.7995}----0.8948----1	AGACA	0.631	0.505	0.511	0.136	0.394	0.15	-1.27623	0.04278
BORA	chr13	+	ENST00000652266	11_exon_of_total_11_exon	0----0.1333----{0.6313}----0.6529----1	AGACC	0.131	0.087	0.151	0.03	0.066	0.056	-1.27955	0.0413434
SIDT2	chr11	+	ENST00000324225	3'-UTR	0----0.1185----0.6870----{0.7000}----1	AGACC	0.377	0.277	0.419	0.127	0.169	0.145	-1.2828	0.0298048
PPFIBP1	chr12	+	ENST00000538433	2_intron_of_total_4_intron	NA	AGACC	0.139	0.191	0.131	0.07	0.056	0.063	-1.28638	0.0354796
RCCD1	chr15	+	ENST00000555155	1_intron_of_total_7_intron	NA	AGACU	0.517	0.48	0.388	0.23	0.159	0.175	-1.29612	0.00726891
HECTD4	chr12	-	ENST00000550722	3'-UTR	0----0.0256----0.8577----{0.9109}----1	AGACU	0.44	0.453	0.481	0.254	0.088	0.217	-1.29746	0.0271545
KLHL7	chr7	+	ENST00000521082	3'-UTR	0----0.0850----0.1239----{0.5820}----1	AGACA	0.52	0.515	0.327	0.317	0.073	0.163	-1.30038	0.048284
B4GALT4	chr3	-	ENST00000483209	3'-UTR	0----0.2574----0.6724----{0.7462}----1	AGACA	0.491	0.424	0.294	0.222	0.138	0.129	-1.30591	0.0347847
MED1	chr17	-	ENST00000300651	4_exon_of_total_17_exon	0----0.0247----{0.0563}----0.6080----1	AGACA	0.548	0.589	0.611	0.203	0.206	0.297	-1.30797	0.00163049
RDH14	chr2	-	ENST00000381249	2_exon_of_total_2_exon	0----0.0519----{0.5981}----0.7000----1	AGACU	0.175	0.171	0.195	0.043	0.049	0.125	-1.31793	0.0460985
TRIM56	chr7	+	ENST00000306085	3'-UTR	0----0.0234----0.2313----{0.3714}----1	GGACC	0.162	0.111	0.199	0.095	0.032	0.062	-1.3204	0.0449946
PTER	chr10	+	ENST00000423462	3'-UTR	0----0.0374----0.2251----{0.8194}----1	AGACC	0.26	0.347	0.251	0.193	0.059	0.091	-1.32277	0.030802
PIK3R1	chr5	+	ENST00000697461	3'-UTR	0----0.0910----0.4275----{0.4565}----1	UGACC	0.096	0.128	0.1	0.069	0.047	0.013	-1.32862	0.0363247
NFE2L2	chr2	-	ENST00000699265	9_exon_of_total_9_exon	0----0.1721----{0.5685}----0.8268----1	AGACA	0.347	0.39	0.442	0.178	0.198	0.093	-1.3299	0.0053906
USP48	chr1	-	ENST00000308271	11_intron_of_total_26_intron	NA	GGACA	0.697	0.709	0.811	0.264	0.453	0.163	-1.33303	0.0215009
MAST3	chr19	+	ENST00000687212	13_exon_of_total_28_exon	0----0.0025----{0.2005}----0.6743----1	AGACC	0.134	0.141	0.106	0.046	0.042	0.063	-1.33524	0.00664884
NUB1	chr7	+	ENST00000413040	3'-UTR	0----0.0248----0.6061----{0.9533}----1	AGACA	0.486	0.474	0.512	0.312	0.092	0.178	-1.33869	0.0399988
ITPKB	chr1	-	ENST00000272117	3'-UTR	0----0.0397----0.5083----{0.5280}----1	AGACA	0.57	0.633	0.924	0.369	0.277	0.194	-1.34036	0.041438
BMP2K	chr4	+	ENST00000502613	10_exon_of_total_16_exon	0----0.0242----{0.1639}----0.4593----1	AGACC	0.104	0.102	0.129	0.058	0.022	0.052	-1.34362	0.010031
GPANK1	chr6_GL000252v2_alt	-	ENST00000419261	5'-UTR	0----{0.1976}----0.2455----0.6288----1	AGACU	0.134	0.128	0.193	0.065	0.084	0.03	-1.34591	0.0271388
PRKCA	chr17	+	ENST00000413366	3'-UTR	0----0.0267----0.2519----{0.7550}----1	AGACA	0.29	0.312	0.34	0.089	0.075	0.206	-1.3482	0.03309
IDE	chr10	-	ENST00000650060	7_exon_of_total_25_exon	0----0.0097----{0.1732}----0.5304----1	UGACC	0.112	0.115	0.115	0.049	0.03	0.055	-1.35176	0.0105742
TRMT12	chr8	+	ENST00000328599	3'-UTR	0----0.0489----0.6593----{0.7766}----1	UGACC	0.313	0.194	0.273	0.09	0.126	0.088	-1.3594	0.0337428
FAM102B	chr1	+	ENST00000405454	4_exon_of_total_11_exon	0----0.2145----{0.4568}----0.8883----1	AGACA	1.082	0.829	0.85	0.373	0.545	0.148	-1.37298	0.0196134
KYAT3	chr1	-	ENST00000446900	1_intron_of_total_13_intron	NA	UGACU	0.207	0.166	0.179	0.043	0.117	0.052	-1.3806	0.0228574
LDLRAD4	chr18	+	ENST00000679177	3'-UTR	0----0.1168----0.2811----{0.3238}----1	UGACC	0.139	0.196	0.152	0.053	0.072	0.061	-1.38862	0.0202857
FAM193B	chr5	-	ENST00000514747	1_intron_of_total_8_intron	NA	GGACU	0.149	0.149	0.106	0.055	0.058	0.04	-1.40082	0.0176611
WBP4	chr13	+	ENST00000379487	7_exon_of_total_10_exon	0----0.0691----{0.2781}----0.5427----1	AGACC	0.145	0.092	0.123	0.058	0.047	0.031	-1.40439	0.0231638
EP300	chr22	+	ENST00000263253	31_exon_of_total_31_exon	0----0.0470----{0.7210}----0.8723----1	UGACC	0.121	0.082	0.118	0.035	0.028	0.058	-1.40757	0.0153346
IARS1	chr9	-	ENST00000443024	20_intron_of_total_33_intron	NA	AGACC	0.198	0.195	0.148	0.067	0.052	0.084	-1.41415	0.00768024
LRRC8A	chr9	+	ENST00000372600	3'-UTR	0----0.0538----0.6151----{0.6604}----1	AGACU	0.105	0.134	0.169	0.053	0.069	0.03	-1.4245	0.0243572
CCDC93	chr2	-	ENST00000319432	18_exon_of_total_24_exon	0----0.0200----{0.2159}----0.2945----1	AGACC	0.156	0.231	0.242	0.038	0.121	0.075	-1.42655	0.0224373
LEMD3	chr12	+	ENST00000541171	1_intron_of_total_1_intron	NA	AGACA	0.697	1.038	0.829	0.098	0.27	0.584	-1.42936	0.0422521
ZFYVE1	chr14	-	ENST00000553891	13_exon_of_total_13_exon	0----0.1896----{0.9072}----0.9202----1	GGACA	0.407	0.445	0.307	0.138	0.149	0.143	-1.43047	0.0269074
SNRK	chr3	+	ENST00000468628	1_intron_of_total_2_intron	NA	GGACA	0.386	0.509	0.337	0.124	0.079	0.254	-1.43074	0.0243609
HCFC1	chrX	-	ENST00000310441	4_exon_of_total_26_exon	0----0.1102----{0.1816}----0.7983----1	AGACA	0.293	0.286	0.329	0.1	0.14	0.095	-1.43853	0.000622288
CCDC82	chr11	-	ENST00000679696	1_intron_of_total_6_intron	NA	GGACC	0.311	0.389	0.233	0.127	0.134	0.079	-1.45634	0.0349677
MIA2	chr14	+	ENST00000553728	14_exon_of_total_28_exon	0----0.0485----{0.5952}----0.9638----1	AGACU	0.221	0.205	0.191	0.065	0.096	0.063	-1.46177	0.000828127
RTL6	chr22	-	ENST00000341255	3'-UTR	0----0.0821----0.2150----{0.2786}----1	UGACU	0.101	0.164	0.102	0.046	0.012	0.075	-1.46435	0.0488654
B9D2	chr19	-	ENST00000675972	3'-UTR	0----0.1741----0.7118----{0.8595}----1	GGACC	0.15	0.172	0.192	0.041	0.101	0.044	-1.46647	0.0137251
RANBP2	chr2	+	ENST00000283195	23_exon_of_total_29_exon	0----0.0107----{0.7157}----0.8370----1	GGACU	0.146	0.191	0.208	0.089	0.068	0.04	-1.46806	0.00900736
WDR11	chr10	+	ENST00000605543	3'-UTR	0----0.0196----0.1153----{0.2625}----1	AGACC	0.172	0.163	0.275	0.087	0.025	0.106	-1.48448	0.0466577
AXIN1	chr16	-	ENST00000262320	2_exon_of_total_11_exon	0----0.1176----{0.2975}----0.8160----1	UGACC	0.221	0.193	0.307	0.063	0.134	0.06	-1.48823	0.0254295
ARID1A	chr1	+	ENST00000430799	20_exon_of_total_20_exon	0----0.0604----{0.8631}----0.9354----1	GGACA	0.643	0.81	0.566	0.268	0.313	0.137	-1.49159	0.0103052
TPP1	chr11	-	ENST00000299427	3'-UTR	0----0.0063----0.4908----{0.8588}----1	AGACU	0.199	0.267	0.161	0.045	0.12	0.057	-1.49791	0.0285455
SNX13	chr7	-	ENST00000428135	6_exon_of_total_26_exon	0----0.0313----{0.1027}----0.4834----1	AGACU	0.147	0.194	0.134	0.03	0.112	0.026	-1.49947	0.0459839
GNS	chr12	-	ENST00000418919	3'-UTR	0----0.0185----0.3242----{0.6723}----1	AGACA	0.588	0.398	0.599	0.174	0.26	0.126	-1.50098	0.0170501
ATP11A	chr13	+	ENST00000375645	25_exon_of_total_30_exon	0----0.0417----{0.3626}----0.4165----1	GGACU	0.14	0.246	0.159	0.098	0.072	0.022	-1.50515	0.0477751
SLC35B4	chr7	-	ENST00000378509	3'-UTR	0----0.0268----0.1760----{0.2827}----1	AGACA	0.443	0.412	0.509	0.109	0.119	0.247	-1.52184	0.00785118
TRIM66	chr11	-	ENST00000402157	3'-UTR	0----0.0000----0.0091----{0.7548}----1	UGACC	0.087	0.097	0.15	0.071	0.016	0.029	-1.52572	0.0486075
EMB	chr5	-	ENST00000303221	2_exon_of_total_9_exon	0----0.0326----{0.0783}----0.2668----1	UGACU	0.167	0.133	0.119	0.034	0.056	0.054	-1.54088	0.011172
MAD1L1	chr7	-	ENST00000402746	17_exon_of_total_17_exon	0----0.0841----{0.8777}----0.8828----1	AGACC	0.12	0.169	0.189	0.089	0.052	0.022	-1.55214	0.0205418
SLC41A1	chr1	-	ENST00000468057	10_exon_of_total_10_exon	NA	AGACC	0.164	0.259	0.172	0.076	0.047	0.076	-1.58012	0.0390182
GIGYF2	chr2	+	ENST00000629305	3'-UTR	0----0.0250----0.5284----{0.6253}----1	AGACU	0.143	0.106	0.117	0.067	0.029	0.026	-1.58496	0.00979251
ARSA	chr22	-	ENST00000608497	2_exon_of_total_4_exon	0----0.0000----{0.3021}----0.3628----1	GGACC	0.355	0.468	0.323	0.144	0.077	0.161	-1.58496	0.0129678
PTPN7	chr1	-	ENST00000367279	8_intron_of_total_8_intron	NA	AGACA	0.63	0.754	0.66	0.309	0.109	0.259	-1.59417	0.00541112
CENPF	chr1	+	ENST00000366955	13_exon_of_total_20_exon	0----0.0163----{0.7334}----0.9245----1	UGACC	0.143	0.169	0.093	0.03	0.032	0.071	-1.6065	0.0347567
TRNAU1AP	chr1	+	ENST00000373830	9_exon_of_total_9_exon	0----0.0145----{0.4191}----0.4947----1	AGACC	0.102	0.12	0.097	0.023	0.022	0.059	-1.61697	0.0124938
NOD1	chr7	-	ENST00000222823	3'-UTR	0----0.1177----0.7533----{0.8787}----1	UGACU	0.208	0.144	0.168	0.022	0.075	0.071	-1.63005	0.00990948
TADA2B	chr4	+	ENST00000310074	3'-UTR	0----0.0476----0.3367----{0.7830}----1	UGACU	0.268	0.334	0.407	0.069	0.218	0.034	-1.65228	0.0344551
NUDCD3	chr7	-	ENST00000355451	1_exon_of_total_6_exon	0----0.0072----{0.0253}----0.1424----1	GGACC	0.161	0.207	0.141	0.068	0.011	0.082	-1.6606	0.0168789
HLA-B	chr6_GL000254v2_alt	-	ENST00000425798	2_exon_of_total_6_exon	0----0.0000----{0.2392}----0.6282----1	UGACC	0.143	0.119	0.216	0.05	0.083	0.016	-1.6817	0.0425345
PIAS1	chr15	+	ENST00000249636	11_exon_of_total_14_exon	0----0.0015----{0.1762}----0.2466----1	AGACA	0.401	0.449	0.277	0.109	0.093	0.147	-1.69119	0.0280437
UGGT1	chr2	+	ENST00000259253	5_exon_of_total_41_exon	0----0.0147----{0.0585}----0.4485----1	AGACU	0.138	0.217	0.167	0.041	0.07	0.05	-1.69699	0.0238268
NEMP2	chr2	-	ENST00000409150	3'-UTR	0----0.0109----0.2140----{0.3647}----1	AGACA	0.487	0.66	0.553	0.133	0.234	0.143	-1.73697	0.0046886
ATP11C	chrX	-	ENST00000370557	3'-UTR	0----0.1485----0.6311----{0.6847}----1	AGACU	0.221	0.217	0.182	0.017	0.078	0.09	-1.74474	0.0101441
LEPROTL1	chr8	+	ENST00000520739	3_intron_of_total_5_intron	NA	UGACC	0.076	0.143	0.118	0.045	0.011	0.044	-1.75275	0.0357623
MAGED4B	chrX	-	ENST00000490581	3'-UTR	0----0.0000----0.1101----{0.7176}----1	GGACC	0.196	0.346	0.323	0.067	0.116	0.072	-1.7622	0.0378548
LPAR5	chr12	-	ENST00000431922	2_exon_of_total_2_exon	0----0.1043----{0.1224}----0.5195----1	UGACU	0.123	0.18	0.177	0.042	0.08	0.019	-1.76734	0.0117272
SMC2	chr9	+	ENST00000286398	3'-UTR	0----0.0507----0.6505----{0.6549}----1	UGACC	0.096	0.114	0.092	0.035	0.021	0.032	-1.77897	0.00185409
HJURP	chr2	-	ENST00000432087	6_exon_of_total_7_exon	0----0.0218----{0.6366}----0.7106----1	GGACC	0.083	0.139	0.088	0.015	0.063	0.011	-1.80039	0.0398124
MOSPD1	chrX	-	ENST00000370783	3'-UTR	0----0.0754----0.3488----{0.4966}----1	GGACU	0.162	0.191	0.116	0.072	0.019	0.043	-1.80735	0.0173749
IFNAR1	chr21	+	ENST00000700080	3'-UTR	0----0.0848----0.3225----{0.6795}----1	GGACU	0.191	0.203	0.116	0.091	0.021	0.033	-1.81444	0.0269971
PSME2	chr14	-	ENST00000560410	1_intron_of_total_9_intron	NA	UGACC	0.107	0.098	0.157	0.005	0.018	0.079	-1.82742	0.0439374
DYRK1A	chr21	+	ENST00000647188	3'-UTR	0----0.0547----0.1878----{0.2483}----1	UGACU	0.166	0.249	0.196	0.066	-0.011	0.116	-1.83718	0.036608
PHIP	chr6	-	ENST00000275034	3'-UTR	0----0.0156----0.4739----{0.6776}----1	UGACC	0.209	0.163	0.13	0.066	0.044	0.021	-1.93812	0.0161794
MATR3	chr5	+	ENST00000361059	4_intron_of_total_17_intron	NA	AGACU	0.116	0.153	0.119	0.045	0.023	0.031	-1.97056	0.00517694
DCAF1	chr3	-	ENST00000423656	14_exon_of_total_25_exon	0----0.0219----{0.4257}----0.7827----1	UGACC	0.122	0.137	0.154	0.051	0.042	0.01	-2.0035	0.0034789
DOK1	chr2	+	ENST00000409429	5_exon_of_total_5_exon	0----0.2578----{0.6701}----0.7841----1	UGACU	0.078	0.117	0.153	0.011	0.012	0.063	-2.01668	0.0366761
MIER2	chr19	-	ENST00000619835	3'-UTR	0----0.0000----0.3610----{0.4703}----1	GGACC	0.186	0.242	0.206	0.13	0.011	0.014	-2.03221	0.039885
HMBOX1	chr8	+	ENST00000287701	3'-UTR	0----0.0919----0.4322----{0.6130}----1	UGACU	0.271	0.215	0.185	0.107	0.007	0.05	-2.03262	0.012176
MED8	chr1	-	ENST00000372457	6_exon_of_total_7_exon	0----0.0183----{0.2871}----0.4284----1	AGACA	0.5	0.685	0.428	0.065	0.09	0.198	-2.19201	0.0161494
TMEM243	chr7	-	ENST00000257637	5'-UTR	0----{0.1516}----0.2156----0.5518----1	GGACC	0.101	0.122	0.153	0.011	0.014	0.056	-2.21474	0.00939414
NASP	chr1	+	ENST00000437901	6_intron_of_total_9_intron	NA	GGACU	0.127	0.146	0.121	0.016	0.032	0.035	-2.24701	0.000552339
ZNF740	chr12	+	ENST00000416904	3'-UTR	0----0.0494----0.1174----{0.1510}----1	GGACC	0.13	0.137	0.197	0.007	0.032	0.044	-2.48294	0.0131945
THAP3	chr1	+	ENST00000054650	6_exon_of_total_6_exon	0----0.1146----{0.4879}----0.6436----1	GGACC	0.184	0.094	0.12	0.034	-0.001	0.035	-2.54916	0.0380147
SEPTIN11	chr4	+	ENST00000264893	3'-UTR	0----0.0274----0.2601----{0.8853}----1	UGACU	0.094	0.144	0.114	0.013	0.023	0.022	-2.60145	0.0175675
ASAP1	chr8	-	ENST00000524124	14_exon_of_total_24_exon	0----0.0000----{0.2413}----0.5204----1	UGACU	0.144	0.19	0.144	0.004	0.008	0.065	-2.63408	0.0069151

## Sheet: RNA-seq
Gene_name	DMSO_1	DMSO_2	DMSO_3	P+I_1	P+I_2	P+I_3	log2 Fold Change	p value	direction
PMEPA1	6.20949	6.40388	4.93867	0.684023	0.718953	0.735234	-3.00061	3.70613e-43	down
SAC3D1	11.967	12.9244	8.34695	2.79146	2.86484	2.63168	-1.96889	7.39729e-13	down
PIMREG	4.98791	5.06914	3.45298	1.15921	1.19322	1.13588	-1.91862	5.47432e-13	down
MOCS1	5.35201	5.84165	4.24011	1.34055	1.4352	1.37061	-1.86003	6.31111e-16	down
MZB1	73.6931	76.7341	58.4693	19.451	19.3828	18.5496	-1.82765	6.62208e-17	down
CBX4	27.0159	29.1132	22.3507	7.32666	7.34161	7.284	-1.80115	1.65257e-17	down
CBX2	10.8647	11.3762	8.01897	3.08496	3.07857	3.0571	-1.67864	6.57753e-12	down
EPHX2	2.45584	2.69474	1.95829	0.774458	0.765082	0.724577	-1.61433	2.25015e-12	down
BID	3.5496	3.72332	2.78566	1.11568	1.14892	1.09092	-1.54763	4.66848e-12	down
SH3TC1	1.79282	1.79026	1.30157	0.559612	0.592681	0.537729	-1.49583	8.40482e-10	down
TSPAN14	1.17034	1.21854	0.860533	0.369853	0.380957	0.378741	-1.48873	1.19566e-09	down
HES6	9.89701	10.5742	7.852	3.4727	3.22001	3.38474	-1.45446	6.20965e-10	down
CISD3	4.55972	4.7046	3.75052	1.61523	1.6356	1.39944	-1.4485	5.10962e-11	down
CLEC11A	20.4328	21.8312	17.934	7.72966	7.59673	7.11302	-1.38658	2.71474e-12	down
SIX5	3.26985	3.7854	2.80485	1.25153	1.21136	1.26566	-1.36666	5.34273e-09	down
UCK2	2.55869	2.60442	1.99117	0.924049	0.921659	0.869821	-1.3613	7.50628e-10	down
MAFK	5.78084	6.1558	4.82	2.18957	2.17777	2.20003	-1.31453	2.66006e-10	down
POLR3H	7.1255	7.49043	5.43814	2.66231	2.7129	2.55407	-1.30269	2.56792e-08	down
SREBF1	7.1208	7.06325	5.07159	2.44552	2.64826	2.58295	-1.29125	1.81081e-07	down
TFDP2	2.24918	2.2893	2.24577	0.921771	0.904269	0.908618	-1.27205	2.63013e-18	down
CIAO3	6.66587	6.85037	4.99758	2.53769	2.55005	2.44414	-1.2617	9.18262e-08	down
ENSG00000267001	4.04486	4.5164	3.20722	1.66303	1.62861	1.53349	-1.25007	1.3713e-07	down
FBXO44	4.37705	4.2039	3.20163	1.60797	1.61625	1.69501	-1.22444	2.66641e-07	down
B4GAT1	19.708	20.683	13.6244	7.78278	8.06252	7.60896	-1.1687	1.34108e-05	down
CAMKK2	1.48482	1.50093	1.13231	0.594886	0.621876	0.578693	-1.16177	3.3975e-07	down
LSS	1.64898	1.61017	1.26393	0.643762	0.673732	0.679609	-1.1432	2.11517e-07	down
HGH1	19.3514	19.721	13.8368	7.81246	8.08609	7.89675	-1.11751	8.22217e-06	down
TEDC2	11.4226	12.0879	8.48362	4.91679	4.87221	4.71588	-1.1056	6.75852e-06	down
PNMA2	9.06098	9.07627	9.44223	4.18211	4.05722	4.25609	-1.10277	4.62694e-13	down
UBTF	31.0206	31.1601	25.1909	13.0969	13.4718	13.157	-1.10035	4.98773e-08	down
COX14	3.59466	3.90705	3.09666	1.75785	1.59641	1.48179	-1.09483	6.75898e-07	down
SLC25A37	1.44938	1.58244	1.59999	0.709333	0.705305	0.698877	-1.09238	3.19612e-12	down
PTGES2	10.2953	10.3199	7.73378	4.45055	4.25225	4.27167	-1.09147	2.49541e-06	down
P2RX5-TAX1BP3	3.16663	3.41175	2.42193	1.4309	1.3516	1.37652	-1.07745	6.90705e-06	down
KLF16	2.3758	2.70082	2.22165	1.13128	1.15042	1.14213	-1.05469	7.19622e-08	down
SLC25A19	2.40041	2.46518	1.73645	1.08506	1.06512	0.98777	-1.03776	3.83792e-05	down
DDIT4	15.134	20.6034	13.6896	8.59894	7.91728	7.02953	-1.03301	0.000147815	down
MTRFR	2.91029	3.08489	2.45503	1.31551	1.41943	1.29648	-1.03127	5.37619e-07	down
LRP5	0.81971	0.828929	0.599827	0.346214	0.378609	0.357076	-1.01991	2.53766e-05	down
TBC1D14	1.31782	1.32291	1.08983	0.604584	0.616355	0.594608	-1.00218	3.48145e-07	down
PHIP	0.408407	0.288306	1.3548	1.2911	1.18902	1.64197	1.06019	0.0787832	ns
TOP2A	8.32526	6.23139	26.1258	26.0809	24.3045	30.9987	1.05277	0.0652986	ns
U2SURP	1.37686	1.06173	4.21828	4.44087	3.93351	4.90572	1.04848	0.0597391	ns
CENPF	2.66522	1.84883	10.2316	8.5928	8.83316	11.8791	1.0455	0.108313	ns
FAR1	0.437827	0.296238	1.53013	1.43446	1.2857	1.73907	1.03204	0.0984841	ns
NRAS	3.0735	2.2679	6.73738	7.71354	7.4144	8.21646	0.999133	0.0277079	ns
HPS4	3.3457	3.44096	2.88016	1.5455	1.5538	1.62053	-0.996966	1.5721e-07	ns
TIMM22	1.20069	1.16676	0.766796	0.512408	0.542651	0.480469	-0.995666	0.000504674	ns
SMC2	1.81569	1.39292	5.71165	5.46928	5.13824	6.54158	0.995395	0.0793728	ns
PAXBP1	0.893994	0.62659	2.26795	2.40791	2.23573	2.64454	0.994382	0.0528312	ns
TACC1	0.958437	0.683578	1.6186	2.00464	2.09987	2.16978	0.989557	0.00854438	ns
ITCH	0.2869	0.210361	0.66082	0.739246	0.711223	0.76864	0.987209	0.0359443	ns
NDC80	1.15964	1.03488	2.06234	2.79109	2.55158	2.83246	0.987189	0.00399376	ns
GUK1	47.4116	50.3872	37.9998	23.0996	22.3273	21.4132	-0.986089	7.40362e-06	ns
NUB1	2.33873	2.18246	2.47998	4.50432	4.48552	4.49508	0.98533	3.79427e-10	ns
DUSP3	3.06567	3.22011	2.35691	1.37336	1.46989	1.42165	-0.983399	2.6987e-05	ns
CTR9	2.10255	1.57678	4.65958	5.34001	4.93857	5.64901	0.982149	0.030946	ns
MARCHF7	0.921746	0.746375	1.98943	2.24328	2.16103	2.57458	0.98031	0.0234268	ns
GYS1	3.86296	4.30198	3.06633	1.81676	1.92842	1.81012	-0.979573	2.93584e-05	ns
KMT2A	1.6003	1.23307	2.57191	3.32367	3.44688	3.56021	0.978995	0.0040275	ns
UBAC1	4.15313	4.40824	3.7795	2.09127	2.04259	1.97048	-0.977892	5.01885e-08	ns
MSANTD2	0.277919	0.247252	0.447219	0.593298	0.640032	0.620206	0.975983	0.00145475	ns
GFPT1	1.12004	0.876679	1.562	2.28446	2.22392	2.28012	0.974863	0.000744224	ns
PRKCA	0.759566	0.715445	0.691688	0.351583	0.369563	0.354543	-0.972436	1.79312e-09	ns
MOB3A	2.08068	2.76736	1.82118	3.93516	4.48424	4.28043	0.965518	0.000227515	ns
TBC1D15	0.216861	0.184277	0.497904	0.565271	0.521958	0.608686	0.964693	0.0288576	ns
RTL6	26.5631	27.915	18.2045	12.2189	12.0011	12.1222	-0.964606	0.000338223	ns
HSPH1	5.01657	4.0255	10.8884	12.3755	11.6087	13.6002	0.963296	0.0268305	ns
CACNB3	2.50639	2.70926	1.96485	1.20135	1.24367	1.15729	-0.959455	4.15936e-05	ns
MID1IP1	18.8439	20.157	16.2352	8.98511	9.6919	9.01479	-0.95943	1.46529e-06	ns
FGFR1	0.622817	0.620978	0.45805	1.06723	1.09471	1.06223	0.957308	4.77315e-05	ns
EMB	0.482038	0.392229	1.22965	1.31762	1.17774	1.44399	0.955272	0.0499271	ns
MRI1	2.96879	3.08773	2.42844	1.33164	1.55935	1.38168	-0.954367	1.87566e-05	ns
CLCN3	0.472709	0.307313	0.865899	1.02312	1.0127	1.04941	0.953119	0.0246075	ns
CYTH1	3.2398	3.38033	2.77137	1.5696	1.56688	1.59094	-0.953027	6.82519e-07	ns
ANKRD16	0.980063	0.9452	0.761624	0.438626	0.482155	0.434222	-0.952279	1.88041e-05	ns
RBM26	0.872029	0.672512	1.67994	1.98941	1.86839	2.17448	0.950659	0.018601	ns
AIDA	0.434227	0.418651	0.868006	1.08517	1.00027	1.12966	0.948869	0.0100865	ns
RRP15	0.395105	0.316089	0.710075	0.899757	0.843282	0.904418	0.943896	0.0106008	ns
MEX3A	7.68224	7.90485	6.66542	3.78274	3.62493	3.8633	-0.943838	7.52449e-07	ns
ATPAF1	3.77716	3.87965	3.70761	1.99612	1.90972	1.85986	-0.940387	1.74941e-09	ns
WNK1	0.821065	0.686447	1.06428	1.52561	1.64519	1.62109	0.939598	0.000147714	ns
RSBN1	0.469015	0.363294	0.755211	0.964145	0.991118	0.986436	0.934824	0.00579266	ns
GOLGA4	0.364312	0.267663	1.34162	1.08807	1.1256	1.41367	0.932058	0.135776	ns
HIPK1	1.61964	1.38129	2.33551	3.20471	3.38676	3.28917	0.931657	0.000772032	ns
CEBPZ	0.824784	0.744461	2.21389	2.25139	2.11014	2.59813	0.92989	0.0552081	ns
XBP1	12.0281	12.1241	10.3384	21.2659	22.3524	20.3937	0.92895	7.81076e-07	ns
TIPIN	0.346485	0.30414	0.483137	0.675009	0.710854	0.703668	0.925354	0.000359239	ns
SEC24B	0.287087	0.206214	0.568084	0.628562	0.649946	0.671823	0.925048	0.0296326	ns
B3GNT2	0.969967	0.845052	1.42782	1.9605	2.06679	1.94605	0.924664	0.000933722	ns
SLBP	13.787	13.4613	13.4875	7.12967	7.22224	6.55795	-0.923771	3.29929e-09	ns
TCAIM	0.240852	0.219223	0.522916	0.596933	0.547389	0.655864	0.921337	0.0249963	ns
MED1	1.79956	1.38441	3.34863	3.92239	4.01978	4.02733	0.919713	0.0180025	ns
MACF1	0.872021	0.609896	1.74745	1.91605	1.88488	2.10179	0.91755	0.0358825	ns
UBXN7	0.368569	0.262655	0.719243	0.772422	0.855497	0.832696	0.912401	0.0311026	ns
CBL	0.456734	0.46829	0.528832	0.837744	0.940473	0.880313	0.910635	1.02593e-07	ns
DDX21	5.25207	3.7882	15.4908	15.0047	13.9848	15.5049	0.910543	0.100173	ns
PBRM1	0.716609	0.468779	1.62991	1.69773	1.65146	1.76558	0.910337	0.0637033	ns
UTP20	0.588087	0.382866	1.33219	1.39643	1.31288	1.46188	0.906027	0.0653297	ns
DDI2	0.879419	0.604012	1.97908	2.04342	2.0728	2.14621	0.903583	0.0579538	ns
SEPTIN11	0.312339	0.208137	0.734121	0.750401	0.725032	0.790954	0.902772	0.0695766	ns
RAD51AP1	1.07893	0.9725	2.55363	2.84061	2.52096	2.94826	0.900772	0.0409657	ns
ZDHHC8	2.29534	2.40018	1.77989	1.02922	1.16138	1.19464	-0.900004	0.000160849	ns
PHRF1	2.89349	3.04046	2.25701	1.4072	1.41418	1.45972	-0.899591	6.75605e-05	ns
PDS5A	0.677079	0.528695	1.76877	1.76381	1.6903	1.89443	0.896519	0.0728234	ns
PSMD14	0.795545	0.720947	1.0896	1.59861	1.53726	1.57313	0.896073	0.000240195	ns
LEMD3	0.290676	0.236893	0.444202	0.581602	0.571897	0.597818	0.894272	0.00382686	ns
IFI16	2.80789	2.2347	7.70377	7.68669	6.89992	8.27604	0.893672	0.0822855	ns
CRYBG1	0.346073	0.264117	0.552179	0.688208	0.712543	0.692588	0.893109	0.00851767	ns
GEMIN4	9.94676	10.5739	7.57394	5.02411	4.97392	4.76343	-0.892488	0.00016828	ns
CLPP	16.7364	17.9146	13.6736	8.49794	9.07683	7.83411	-0.891256	5.78989e-05	ns
PLEKHG2	2.58383	2.84246	2.05124	4.2758	4.62038	4.61559	0.889498	0.000131035	ns
RABGGTB	3.98514	3.34445	7.91384	9.10924	8.61177	9.60018	0.889002	0.0239644	ns
PSPH	1.50839	1.6793	1.19618	0.768219	0.801584	0.744684	-0.885602	0.00017103	ns
CHST10	1.12524	1.21291	0.947843	0.570535	0.600168	0.565225	-0.884465	2.93812e-05	ns
B3GALT6	28.2178	29.2431	20.5814	13.9839	14.1831	13.0888	-0.884196	0.000360226	ns
RBM25	3.22551	2.48965	8.24028	8.16009	7.6666	8.96676	0.879088	0.0764696	ns
SHMT1	1.19085	1.23893	0.863026	0.606538	0.576592	0.565699	-0.877185	0.000467149	ns
ZDHHC20	0.291092	0.258635	0.680085	0.718531	0.727747	0.733181	0.873828	0.0447299	ns
XPC	4.39443	4.5403	3.78064	2.27773	2.27362	2.22099	-0.87167	3.87491e-06	ns
CRBN	0.542599	0.549855	1.10693	1.32204	1.1842	1.37809	0.867893	0.0186059	ns
PXDN	1.65294	1.70027	1.44919	0.83936	0.860456	0.86727	-0.866224	1.90012e-06	ns
WDR11	0.431621	0.32052	0.696629	0.870224	0.808309	0.8726	0.861783	0.0144273	ns
TBC1D9B	1.76741	1.78709	1.28617	0.839018	0.907254	0.861913	-0.856634	0.000420189	ns
RNF169	0.493366	0.405718	0.784382	0.972305	0.971849	1.00853	0.855093	0.00755156	ns
ITPRIPL1	9.74372	10.2813	8.03694	5.05249	5.03335	5.04299	-0.854705	4.58988e-05	ns
DYRK1A	0.362015	0.28762	0.484715	0.645843	0.683719	0.661067	0.853758	0.00168571	ns
RCSD1	2.5412	2.64174	2.25325	4.34123	4.50148	4.25201	0.853637	2.04029e-06	ns
CARHSP1	9.05795	9.83307	7.5188	4.81899	4.88908	4.56076	-0.851606	6.50203e-05	ns
ENSG00000267127	1.60446	1.67747	1.43043	0.872607	0.859387	0.81296	-0.851416	3.48957e-06	ns
ENSG00000275674	2.82718	2.96497	2.01751	1.43782	1.39495	1.40547	-0.846105	0.000923813	ns
RCOR1	0.40144	0.379581	0.430556	0.68753	0.728712	0.698515	0.843124	1.27027e-07	ns
SHCBP1	0.856618	0.736354	1.25141	1.63234	1.59584	1.70466	0.838008	0.00288804	ns
ACAP3	4.04218	4.36823	3.4349	2.15168	2.11492	2.19214	-0.83795	4.54482e-05	ns
GSTM2	1.52962	1.68672	1.2857	0.824341	0.83308	0.798669	-0.837609	8.64115e-05	ns
TNRC6C	0.61826	0.595199	0.707088	0.343755	0.356687	0.345237	-0.836923	7.80303e-07	ns
NDST1	0.596684	0.652446	0.488051	0.311747	0.325397	0.312167	-0.835649	0.000159519	ns
TDP2	1.84476	1.68541	3.74833	4.31726	4.00267	4.23015	0.833054	0.0296272	ns
PPP6R3	0.565131	0.429786	1.10274	1.16796	1.18082	1.26673	0.83226	0.0418208	ns
SIKE1	2.85581	2.60897	5.68992	6.28849	5.99458	6.93964	0.832213	0.0282491	ns
GATD1	6.55179	6.78701	4.7162	3.22507	3.33759	3.35685	-0.828582	0.00096359	ns
GTF3A	46.7187	46.4096	38.0421	24.441	24.5638	23.1705	-0.825131	3.91726e-05	ns
BMP2K	0.342335	0.265292	0.746711	0.77047	0.710836	0.833477	0.821782	0.0641966	ns
SETD2	0.554136	0.390874	1.11132	1.13613	1.08897	1.29072	0.821529	0.06081	ns
CPSF2	0.845033	0.671961	1.94941	2.01289	1.8875	2.01116	0.818837	0.0714407	ns
AZI2	1.0056	0.928804	1.91523	2.1624	2.06849	2.34447	0.818808	0.0230888	ns
HADH	4.70897	4.86354	3.73465	2.55242	2.49345	2.3194	-0.816976	0.000198834	ns
TRMT10C	6.48133	5.58492	13.3619	14.8451	13.593	14.8421	0.814833	0.0419877	ns
MCAT	3.50211	3.6285	2.49058	1.80585	1.83439	1.71296	-0.810761	0.0015996	ns
TMEM33	0.904892	0.740372	1.63567	1.84222	1.90801	1.82015	0.809537	0.0264829	ns
THAP3	3.06281	3.19411	2.21849	1.63248	1.60499	1.48262	-0.809258	0.00148447	ns
GTF2A1	0.422019	0.313283	1.03895	0.969496	0.988503	1.0382	0.805655	0.0996047	ns
REXO4	2.35015	2.48925	1.71592	1.25763	1.24438	1.16712	-0.801767	0.00147818	ns
ZNF219	2.98051	3.07399	2.39417	1.53936	1.61015	1.58137	-0.800464	0.000193492	ns
TOR1AIP2	0.779668	0.65527	1.21001	1.46026	1.49518	1.50229	0.797313	0.00919518	ns
ARPP21	0.863166	0.719045	1.38378	0.532177	0.556145	0.568794	-0.795643	0.0130395	ns
LRRC14	5.98481	5.86034	4.64539	3.2276	2.98523	3.05044	-0.795568	0.000323214	ns
JADE1	1.47289	1.29219	1.93839	2.62571	2.61267	2.67319	0.792358	0.000869469	ns
C18orf21	1.47281	1.56612	2.353	2.92814	3.15742	2.96155	0.791056	0.00342786	ns
PRRC2B	2.11741	2.11038	1.6026	1.09013	1.10111	1.10009	-0.788715	0.000458538	ns
ZC3H7A	1.08074	0.912974	1.63328	1.93792	2.05217	2.07935	0.786469	0.00802421	ns
CSNK1A1	3.56979	2.97522	4.6752	6.28719	6.23548	6.26553	0.78579	0.00167778	ns
BLM	0.272542	0.210894	0.61812	0.61417	0.575201	0.645658	0.785212	0.0846368	ns
CENPB	49.4255	53.8106	39.1403	27.2362	26.3271	27.1784	-0.781754	0.000641805	ns
TOMM70	0.789847	0.696959	1.41081	1.62438	1.59903	1.59842	0.780323	0.0232187	ns
DNM1	0.528306	0.574986	0.438275	0.287893	0.288248	0.299825	-0.778956	0.000348543	ns
MFSD13A	1.18558	1.16067	0.856496	0.611384	0.6438	0.567406	-0.778776	0.00181134	ns
ANKRD27	1.49681	1.51812	1.42119	0.847642	0.82629	0.85438	-0.772774	1.20185e-06	ns
TRIM44	0.623694	0.536273	0.758936	1.06584	1.04362	1.06211	0.76629	0.000438105	ns
RCCD1	7.42588	8.30484	5.91972	4.1359	4.21206	4.12182	-0.75982	0.00113963	ns
FBXW2	1.23715	1.15945	1.55171	2.11151	2.18978	2.18758	0.758168	0.000217245	ns
CALCOCO2	4.25253	3.66509	5.03529	7.18829	6.98415	7.10954	0.757394	0.000286287	ns
SIPA1	4.39285	4.98848	3.6691	2.49686	2.57148	2.46774	-0.755804	0.000704428	ns
PRPS2	3.34925	2.81747	4.73414	5.97828	5.82815	6.03306	0.753663	0.00595869	ns
RAB21	0.631948	0.568221	1.03709	1.17548	1.17819	1.30096	0.752918	0.0163197	ns
CBFA2T3	1.60276	1.7565	1.31127	0.881166	0.922996	0.901712	-0.75097	0.000600823	ns
CLINT1	1.70381	1.38595	2.74411	3.19456	3.09715	3.22729	0.750877	0.0217581	ns
RANBP9	1.08661	1.02994	1.26974	1.83535	1.86954	1.82337	0.747615	2.46156e-05	ns
TM7SF2	3.71619	3.66137	2.80207	1.85715	2.07742	1.9952	-0.74501	0.0016927	ns
RNMT	0.792147	0.608981	1.92156	1.78943	1.65404	1.92605	0.742188	0.122026	ns
MPI	3.28584	3.57388	2.47381	1.86895	1.86257	1.73474	-0.736356	0.00306297	ns
SLC1A4	2.40059	2.74571	1.8555	1.42422	1.37975	1.29885	-0.735147	0.00348016	ns
WDR4	2.01231	2.09181	1.53136	1.10509	1.0896	1.10722	-0.735128	0.00157096	ns
SAMD1	24.3702	27.1035	21.799	13.9014	14.5363	14.4909	-0.734034	0.000164875	ns
CLPX	1.1512	0.905088	1.72696	2.03796	2.02777	2.03509	0.733338	0.0185485	ns
PHAX	0.963727	0.822473	1.57784	1.8098	1.79249	1.81486	0.73227	0.0225286	ns
DUSP18	1.29326	1.22229	1.03533	1.84986	1.88672	2.01027	0.730819	0.000458511	ns
KNTC1	0.593834	0.46641	1.3108	1.25378	1.15739	1.38304	0.726857	0.103201	ns
CNOT2	0.541032	0.460688	1.01578	1.08544	1.04215	1.10334	0.725583	0.0497463	ns
PAGR1	32.7654	34.5282	27.7496	19.549	18.3528	18.2011	-0.723301	0.000326716	ns
RHPN1	3.80271	3.86183	3.51875	1.96171	2.28062	2.36809	-0.721026	0.000194719	ns
LAMP3	2.21208	2.21497	2.13339	1.29641	1.32306	1.26229	-0.71889	3.06296e-06	ns
RAP2A	0.290312	0.2594	0.705162	0.699913	0.617085	0.671305	0.713899	0.112466	ns
MAPK1IP1L	3.16934	3.08079	3.92396	5.35803	5.4744	5.37291	0.712708	0.0001934	ns
PPP2R1B	0.908235	0.690545	1.59793	1.66669	1.69353	1.7139	0.712357	0.0561451	ns
RNF149	1.21847	1.19652	1.30327	1.92693	1.98189	2.01628	0.711808	3.99269e-06	ns
SLC9A8	0.389004	0.414088	0.353313	0.598317	0.621717	0.624309	0.710639	9.41164e-05	ns
TGOLN2	13.7489	12.9474	13.6836	20.8673	21.6317	21.7995	0.709988	2.64971e-06	ns
AKAP10	0.397606	0.31327	0.572319	0.675417	0.664179	0.69305	0.707446	0.0176827	ns
IKZF1	2.28447	2.16316	2.33736	3.54441	3.70028	3.533	0.706571	2.11635e-06	ns
MED16	2.8953	2.99381	2.24581	1.659	1.65906	1.54392	-0.706483	0.00178972	ns
TMEM181	0.314064	0.263965	0.557363	0.598972	0.589086	0.604199	0.704333	0.0457503	ns
LYRM1	0.527758	0.516823	0.757695	0.987241	0.959423	0.901992	0.704072	0.00451139	ns
SPPL2B	3.05803	3.31259	2.67556	1.7053	1.86209	1.84594	-0.703857	0.000414921	ns
CSRNP2	2.77114	2.82633	2.35537	4.20208	4.16895	4.24227	0.702457	0.000233584	ns
AK2	3.56157	3.86527	3.11673	2.16857	2.10583	2.04191	-0.701897	0.000327023	ns
ALKBH5	4.3915	4.88487	3.40261	2.54261	2.64529	2.42054	-0.700931	0.0038465	ns
EVI5L	1.91465	1.89654	1.30953	0.999372	1.02697	1.04923	-0.700309	0.00721523	ns
TOP1	4.71315	3.71985	7.45305	8.28498	8.31335	8.43361	0.700191	0.032782	ns
WDR75	1.15623	0.856464	2.49593	2.3252	2.30221	2.45447	0.699632	0.117127	ns
ZNF282	2.33262	2.40631	1.69398	1.26842	1.32716	1.27744	-0.696582	0.00475726	ns
BRD3	5.12636	5.17597	4.13544	2.80928	3.03945	2.87923	-0.689715	0.000896807	ns
PLEKHA8	0.361523	0.304258	0.682956	0.677813	0.698849	0.729966	0.689604	0.0656508	ns
TADA2B	3.55694	3.45074	2.6418	1.93644	1.9764	1.93527	-0.68672	0.00277663	ns
STK4	1.16867	1.03872	1.28157	1.74642	1.85757	1.8522	0.685037	0.000141423	ns
NFATC3	0.971225	0.904533	1.00446	1.47694	1.56986	1.45476	0.683236	1.37744e-05	ns
CCDC167	3.07568	3.30318	2.62634	1.8927	1.85704	1.72517	-0.681138	0.000956968	ns
CKAP2	3.20116	2.83527	8.28093	7.19814	6.81721	8.13771	0.679526	0.152502	ns
POLDIP2	14.9348	15.8113	11.4172	8.82058	8.63814	8.2212	-0.679258	0.00385659	ns
UGGT1	1.46741	1.22607	1.66008	2.22664	2.3386	2.20224	0.676693	0.00100668	ns
C6orf120	3.11773	2.31932	5.0779	5.36914	5.31442	5.58882	0.675894	0.0560844	ns
PRPSAP1	1.07464	1.11202	0.808412	0.630298	0.627812	0.571933	-0.674969	0.00472095	ns
ZNF777	2.15637	2.19022	1.52494	1.20564	1.22716	1.1659	-0.671017	0.00804202	ns
DHTKD1	1.03145	1.03855	0.837378	0.567646	0.624206	0.592813	-0.667897	0.00137478	ns
CAD	10.8223	10.6737	7.43686	5.8163	6.16954	5.82928	-0.664424	0.0097682	ns
IFNAR1	1.12706	0.940524	1.65551	1.87264	1.8703	1.97874	0.663676	0.022266	ns
DHFR	11.0021	10.5872	12.1224	6.90102	7.15309	6.70925	-0.659606	3.18946e-05	ns
LIX1L	1.51264	1.48549	1.28254	0.913143	0.871682	0.856386	-0.659561	0.000634493	ns
RDH14	3.33521	2.80034	3.7501	5.02744	5.09189	5.03456	0.65735	0.00141169	ns
HMX3	3.10577	3.65125	2.80598	4.68576	5.4453	4.55576	0.65427	0.00426524	ns
G3BP2	1.52999	1.23797	2.70171	2.79496	2.7366	2.79533	0.651769	0.0698668	ns
GGT7	0.78769	0.956571	0.913836	1.29979	1.30199	1.44441	0.646057	0.000828596	ns
EXOSC2	9.8907	10.1731	6.95492	5.57912	5.75144	5.54164	-0.643971	0.01191	ns
MPHOSPH8	1.88188	1.46416	3.04222	3.16483	3.1809	3.31888	0.642	0.0587791	ns
NAT14	8.34223	8.68836	6.88396	4.82452	5.04045	5.10371	-0.640011	0.00272577	ns
ZSCAN2	1.2565	1.40283	1.02259	0.714629	0.816631	0.775106	-0.639196	0.00636955	ns
CST3	1.33776	1.4794	1.02003	0.787112	0.847103	0.77201	-0.638718	0.011487	ns
KANSL3	3.45148	3.54645	2.51936	1.98317	1.98816	2.007	-0.634942	0.0090175	ns
AKT1	9.55896	10.1752	7.76928	5.5803	6.03718	5.67146	-0.633374	0.00327544	ns
ICE2	0.361393	0.277233	0.97229	0.792795	0.730828	0.885315	0.631571	0.220344	ns
RAD17	0.290476	0.222031	0.611746	0.579917	0.511344	0.592673	0.631291	0.147208	ns
EP300	1.67484	1.54892	1.54142	2.25804	2.45003	2.47229	0.629523	0.0001776	ns
ENSG00000267059	9.29943	9.82302	7.34539	5.51114	5.6273	5.55249	-0.628761	0.00448238	ns
LEPROTL1	0.466029	0.434217	0.623122	0.751571	0.769249	0.765291	0.627884	0.00601515	ns
SLC39A6	3.03571	2.2564	4.86445	5.07229	5.05132	5.09028	0.627679	0.0710945	ns
UBR7	1.52173	1.54301	1.41571	2.21068	2.23752	2.28875	0.62639	0.000128906	ns
ZNF668	2.37286	2.70083	1.98407	1.50501	1.51211	1.44978	-0.623674	0.00566468	ns
GORASP1	1.86463	2.00058	1.6157	1.193	1.11692	1.16008	-0.622405	0.00236028	ns
PCIF1	5.19218	5.53148	3.65016	3.06545	3.08936	2.96183	-0.621669	0.0184749	ns
PRKAA1	0.591238	0.486102	1.2948	1.10453	1.18509	1.23876	0.620835	0.149578	ns
CBLL1	2.64349	2.50248	2.95895	3.80658	4.18514	4.10689	0.617948	0.000390517	ns
CDK13	0.489674	0.430964	0.590871	0.727674	0.752206	0.771438	0.615974	0.00335928	ns
SUGP2	4.49526	4.3024	4.53169	2.72181	2.81499	2.93453	-0.614934	6.45572e-05	ns
CPTP	3.93394	4.13337	2.13943	2.20484	2.30342	2.02056	-0.612441	0.0783221	ns
ZGPAT	2.61164	2.52976	1.96486	1.53809	1.49236	1.51266	-0.609236	0.00681556	ns
CTDP1	0.847128	0.881644	0.653973	0.496671	0.510987	0.516549	-0.608398	0.00751662	ns
NOL11	3.89694	3.28017	8.32074	7.93447	7.15986	7.75452	0.60774	0.145697	ns
ZNF146	2.18301	1.80143	6.68999	5.13409	4.86635	5.68503	0.606997	0.262946	ns
BRI3BP	3.35494	3.29892	2.88143	2.00821	2.10974	1.98551	-0.606626	0.000899637	ns
CTNNA1	0.530823	0.553859	0.418348	0.748334	0.736922	0.745773	0.60636	0.00577226	ns
PTCD1	3.47362	3.71791	2.89696	2.19293	2.1754	2.09147	-0.606334	0.00341374	ns
RSAD1	13.6401	13.7696	9.54193	7.83221	8.19136	7.67525	-0.605661	0.0177629	ns
RBBP8	0.365413	0.2956	0.862165	0.754433	0.694454	0.780612	0.598605	0.192778	ns
GATB	0.74819	0.726794	0.557344	0.446832	0.429663	0.433797	-0.59717	0.00922534	ns
AKIRIN2	1.23289	1.28054	1.11499	1.66244	1.93155	1.75674	0.597117	0.00165564	ns
NINL	0.693416	0.723632	0.61265	0.413649	0.43538	0.459523	-0.595885	0.00175406	ns
SP1	3.49774	3.07482	3.98409	5.04275	5.30796	5.14176	0.593725	0.00191754	ns
GGNBP2	0.580401	0.477324	0.990988	0.982168	0.943272	1.06656	0.591916	0.0888163	ns
TCF19	0.966611	1.00099	0.696546	0.572244	0.586739	0.566346	-0.591579	0.0183287	ns
TNPO2	6.77413	7.11327	5.23662	3.9228	4.27078	4.19411	-0.59042	0.0103829	ns
BCL2L1	1.77812	1.9323	1.36305	2.56205	2.52654	2.36125	0.590175	0.0140538	ns
SLC10A3	3.7469	3.64839	2.60592	2.09059	2.16868	2.22982	-0.589986	0.0231886	ns
EIF3J	2.1442	1.99831	3.77586	3.84485	3.62594	4.07133	0.589086	0.0748656	ns
RBM15B	32.3753	33.0332	25.4942	19.401	20.4326	19.2967	-0.584176	0.00695441	ns
INTS7	0.323508	0.24253	0.563907	0.553774	0.541011	0.545979	0.58398	0.117852	ns
NCLN	6.28124	6.30385	4.61741	3.75565	3.80336	3.64605	-0.582683	0.0138776	ns
ZNF195	0.816238	0.752076	1.45649	1.35473	1.45122	1.5774	0.580664	0.0870066	ns
KIF21B	5.28576	5.41949	3.91063	3.12883	3.24553	3.17201	-0.578645	0.0149709	ns
NR2C1	0.522675	0.415857	0.994948	0.932815	0.912383	0.948006	0.577461	0.137856	ns
PRPF19	25.8482	27.436	19.6856	16.2661	16.4158	15.0946	-0.575042	0.0153182	ns
CACTIN	5.104	5.05239	3.70688	2.95593	3.11052	3.01801	-0.574254	0.0165374	ns
TMEM86B	1.99253	2.20573	1.95695	1.20021	1.2851	1.54897	-0.573397	0.0197212	ns
TPRA1	1.65762	1.83516	1.28021	1.01898	1.0854	1.03276	-0.569859	0.0188913	ns
TTK	1.06329	0.992167	2.31479	2.0405	1.901	2.3261	0.568209	0.164689	ns
LDLRAD4	0.611198	0.526166	0.743893	0.405276	0.417891	0.410491	-0.567695	0.00887123	ns
ENGASE	1.65315	1.75959	1.36888	0.987969	1.07184	1.09234	-0.56525	0.00974856	ns
OGA	1.15279	0.94401	2.20936	2.03235	2.0519	2.08442	0.565011	0.141945	ns
HCFC1	16.4025	16.3886	13.3792	9.57912	10.6336	10.2194	-0.564789	0.00569204	ns
ZNF48	1.73529	1.85334	1.24431	2.39986	2.29584	2.27627	0.564009	0.0289638	ns
NBPF12	0.462686	0.426864	0.529312	0.66963	0.672312	0.69556	0.562985	0.00224895	ns
TEX2	0.762465	0.726705	0.757818	0.496325	0.501653	0.482826	-0.562881	0.000195204	ns
PUS7	0.811163	0.696309	1.03324	0.573094	0.557655	0.542472	-0.560759	0.0170154	ns
RBL1	0.245121	0.178223	0.587902	0.491112	0.440255	0.50905	0.560269	0.250597	ns
ASRGL1	0.704654	0.751526	0.595457	0.459085	0.44103	0.456852	-0.559473	0.00668396	ns
TATDN2	4.54924	4.54081	3.35725	2.74242	2.84088	2.65829	-0.559126	0.0174716	ns
SPTBN1	5.24678	4.94351	4.87676	3.25041	3.38856	3.33266	-0.55739	0.000350628	ns
NCBP3	2.49339	2.32918	2.69271	3.50885	3.58568	3.63851	0.553952	0.000596665	ns
ABL1	0.731104	0.749053	0.553537	0.441559	0.467837	0.443851	-0.551833	0.0169163	ns
FLYWCH1	1.34336	1.46004	1.05186	0.849354	0.871973	0.848369	-0.549276	0.0181759	ns
MYO19	0.663511	0.663397	0.491567	0.397858	0.403098	0.411728	-0.548676	0.019552	ns
CCNG1	4.24519	4.10743	7.65864	7.58212	7.11521	7.97569	0.547609	0.0989269	ns
INTS11	8.52929	8.73295	6.80869	5.26524	5.59762	5.21289	-0.54619	0.0106417	ns
EFNA4	2.33303	2.62792	1.6533	1.57344	1.52471	1.32852	-0.545114	0.0566551	ns
GPATCH8	1.14425	1.06484	1.22064	1.56984	1.63722	1.65985	0.544528	0.000737429	ns
BRMS1	19.3766	19.6614	15.1693	12.4657	11.7873	11.9825	-0.544473	0.0129096	ns
URGCP-MRPS24	2.24359	2.46139	1.87206	1.46806	1.51897	1.41161	-0.543891	0.0111806	ns
ACAD8	4.87786	5.58953	4.27646	3.24817	3.33774	3.28525	-0.541917	0.00983665	ns
PSMB5	5.49294	5.70017	4.37278	3.61112	3.43441	3.38667	-0.540769	0.0131976	ns
RBM48	3.86642	3.55456	5.25842	5.73531	5.91382	6.23998	0.539128	0.0251713	ns
CREBZF	2.40021	1.94142	3.5074	3.68414	3.53101	3.83988	0.537902	0.0707715	ns
THAP12	1.44262	1.15389	3.07822	2.75162	2.52675	2.68589	0.536908	0.20917	ns
CIZ1	6.15759	6.56153	4.90338	3.90065	4.02862	3.92148	-0.536028	0.0150358	ns
ZNF3	3.83521	3.95262	3.1495	2.48012	2.51398	2.36076	-0.535988	0.0093194	ns
E2F3	0.697059	0.582371	0.894816	1.00227	1.02108	1.02362	0.528837	0.0298194	ns
MTFR1L	2.26975	2.46492	1.77911	1.53504	1.40145	1.4672	-0.52846	0.0262429	ns
RPE	1.17336	0.999052	2.54746	2.2428	1.97832	2.35706	0.527483	0.213791	ns
RABEP1	1.50686	1.21767	2.81266	2.61204	2.45604	2.64945	0.525236	0.167008	ns
POLE4	0.854297	0.913482	0.629678	0.587708	0.559935	0.479034	-0.525118	0.0523044	ns
UTP3	31.5694	27.7294	44.934	48.5713	47.4335	49.5159	0.524532	0.0483882	ns
SAMD4B	1.85371	2.00154	1.44075	2.41386	2.57035	2.43694	0.522621	0.024854	ns
TRNAU1AP	1.44439	1.48291	1.16605	0.939575	0.958868	0.881538	-0.52213	0.0149202	ns
WDR59	0.721717	0.737883	0.606501	0.470158	0.47332	0.45937	-0.521672	0.00747128	ns
CALU	3.73557	3.09502	4.31877	5.14525	5.31991	5.07148	0.519318	0.0151935	ns
GGH	1.28252	1.05233	2.10439	2.17695	1.98202	2.00656	0.519034	0.119817	ns
CNOT6	0.381133	0.302157	0.661968	0.614221	0.602495	0.648827	0.517533	0.150667	ns
NOLC1	54.8408	46.6383	52.9276	36.1984	35.0046	34.0112	-0.5146	0.00321665	ns
ALDH4A1	0.737511	0.712371	0.526371	0.429335	0.463278	0.457966	-0.514419	0.0372627	ns
MATR3	6.85919	5.94817	14.3066	12.1767	11.6652	13.6189	0.513707	0.205765	ns
LMAN2L	0.989572	1.02774	0.7954	0.655367	0.604503	0.661268	-0.513275	0.0206481	ns
GIGYF2	1.12694	0.902936	1.39529	1.58065	1.57641	1.59134	0.512861	0.0356646	ns
ZNF574	3.04612	3.15187	2.32251	1.92466	1.96332	1.94737	-0.510358	0.0276492	ns
FEM1A	12.4546	12.7345	9.28385	7.75359	8.29192	7.58344	-0.509324	0.031935	ns
WSB1	3.10719	2.98358	4.82989	4.97107	4.85665	5.22018	0.506323	0.0685742	ns
TIMELESS	12.9163	13.0377	9.31023	8.02885	8.06793	8.16075	-0.503915	0.0388192	ns
PIK3R4	0.493481	0.348476	0.762447	0.733337	0.732983	0.736937	0.50225	0.150877	ns
GNE	1.07628	1.15009	0.85112	0.70601	0.699503	0.71422	-0.50151	0.0260382	ns
DAP	1.47252	1.59573	1.12862	0.959373	1.01897	0.917563	-0.499596	0.0379524	ns
CYP26B1	0.932265	1.00968	0.774635	1.17181	1.27481	1.29851	0.498978	0.0232939	ns
CHMP6	2.43941	2.50753	1.77716	1.60071	1.60312	1.44385	-0.497562	0.0463315	ns
BAG2	3.7941	3.38165	5.30768	2.93859	2.76739	2.87672	-0.497552	0.0532528	ns
MED29	7.68859	8.06032	6.5157	4.95438	5.36858	5.05573	-0.497246	0.0129694	ns
RNF213	3.12173	3.02377	2.64372	3.9347	4.03385	4.11615	0.496681	0.00694837	ns
RPSA	117.669	124.906	91.5086	80.5816	77.2302	73.1088	-0.496464	0.0316452	ns
MGA	0.24626	0.162409	0.609857	0.466006	0.425591	0.495709	0.496163	0.338202	ns
GMIP	3.53497	3.41434	2.77688	4.40717	4.67293	4.29119	0.495153	0.0192795	ns
SSB	5.15516	4.34423	10.9379	9.61795	8.7283	9.52028	0.494956	0.233381	ns
BICD2	2.15482	2.1635	1.6898	1.38102	1.37127	1.41151	-0.492483	0.0223332	ns
MECP2	0.852842	0.935168	0.791602	0.587745	0.603816	0.596136	-0.49141	0.00612404	ns
MBTPS1	4.16014	4.24621	3.28812	2.66602	2.74815	2.71642	-0.487922	0.0227694	ns
SNX19	1.79662	1.66193	2.04461	2.46877	2.44038	2.58786	0.486644	0.00691886	ns
RBM39	6.69747	5.48815	11.2961	10.6757	10.1634	11.0498	0.486591	0.155448	ns
CCDC93	0.778089	0.621367	1.06634	1.11369	1.09773	1.14068	0.485912	0.0806583	ns
CACUL1	0.623984	0.458495	0.816858	0.84903	0.866623	0.866446	0.485613	0.0913281	ns
USP48	0.554465	0.436929	1.03673	0.926944	0.871868	0.948799	0.484551	0.210033	ns
CKAP5	2.29767	1.66444	4.82842	3.92603	3.74999	4.21523	0.4838	0.276829	ns
ZC3H7B	3.14346	3.31406	2.40691	2.04153	2.14311	2.00126	-0.483125	0.037922	ns
ARPC4-TTLL3	4.20631	4.4561	3.38063	5.42107	5.51626	5.47241	0.482901	0.0252269	ns
GPANK1	0.790869	0.781511	0.557222	0.515223	0.493491	0.479955	-0.481397	0.0572303	ns
INPP5K	1.76666	1.70203	1.20612	1.09599	1.11349	1.06222	-0.479996	0.0623848	ns
AP4B1	3.44615	3.54591	3.00302	4.54264	4.50113	4.53337	0.478974	0.0100142	ns
SNW1	3.43145	2.75006	6.02216	5.64709	5.33232	5.49846	0.478699	0.18404	ns
IARS1	3.68502	3.03495	5.01072	5.31774	5.34594	5.20724	0.478446	0.0719313	ns
POLR2G	14.7836	16.2813	10.7789	10.4761	9.67961	9.18929	-0.47624	0.0715577	ns
PAFAH1B1	0.929634	0.836398	1.4241	1.42686	1.41907	1.45657	0.47522	0.0956477	ns
LIMK2	1.50415	1.57496	1.18449	0.994771	1.0093	0.988395	-0.474456	0.0318914	ns
PLEKHA3	0.28187	0.257508	0.48799	0.455064	0.449542	0.476933	0.473607	0.148018	ns
PRRC1	0.985373	0.776216	1.45828	1.44225	1.46284	1.42981	0.472761	0.123048	ns
SUPT7L	4.14479	3.95425	4.10572	5.55041	5.3793	5.49855	0.467686	0.00234489	ns
SNX5	5.69112	5.04174	7.03462	8.12805	7.87996	7.86552	0.467529	0.0291997	ns
TMEM14C	1.21488	1.25594	0.903416	0.836316	0.815478	0.733609	-0.465192	0.0615742	ns
RPS16	172.15	179.69	140.645	118.89	119.133	110.088	-0.463917	0.0272387	ns
NUMA1	7.67939	7.85914	5.61591	4.93403	4.95979	5.08646	-0.461888	0.0560506	ns
RMDN1	0.683675	0.585097	0.986541	1.04828	0.939408	1.02371	0.461001	0.101625	ns
HNRNPA1L2	5.43637	4.36869	6.93151	7.41269	7.39788	7.50293	0.458988	0.0762658	ns
USP42	1.04321	1.01909	0.929736	1.29543	1.36752	1.3435	0.458562	0.0076265	ns
UBTD2	0.417815	0.401965	0.66318	0.640228	0.664573	0.669885	0.45715	0.107481	ns
ADD1	4.3052	4.56495	3.4021	2.87179	2.98132	2.86525	-0.45694	0.0395536	ns
PLCG1	5.53868	5.59793	4.13673	3.5837	3.6539	3.62332	-0.455816	0.049214	ns
ADNP2	1.43895	1.36359	1.37967	0.998667	1.00719	0.965878	-0.454625	0.0039109	ns
XPOT	4.51485	3.51341	6.87384	6.6051	6.72821	6.41994	0.450226	0.158236	ns
MAP4K2	3.55508	3.84969	2.82912	2.51445	2.49791	2.29331	-0.450151	0.0498143	ns
LIG1	8.68693	8.865	6.27294	5.71112	5.72777	5.57439	-0.45005	0.066275	ns
RAD54L	2.95867	3.13173	2.4067	2.04076	2.04215	1.99341	-0.447217	0.0355456	ns
CDK12	1.38869	1.24027	1.72097	1.88877	1.97767	1.89733	0.447127	0.0354284	ns
MTA2	31.737	34.2972	24.4689	21.3934	21.5316	21.8196	-0.446923	0.0569907	ns
NSD2	4.63603	4.68021	4.39266	3.24517	3.32507	3.25003	-0.443144	0.00390638	ns
SLC35E2B	2.48112	2.56437	1.80993	1.62868	1.64176	1.65173	-0.44224	0.0709794	ns
KDM2A	1.22662	1.27389	0.999522	1.49576	1.60871	1.52949	0.441346	0.0344595	ns
CTBP1	9.04397	9.77245	7.48241	6.1718	6.54113	6.17041	-0.441295	0.0371332	ns
PXK	0.535368	0.514015	0.759433	0.781848	0.812771	0.78525	0.438382	0.0709893	ns
ADPRS	9.56786	10.2443	7.73618	6.73377	6.55911	6.54311	-0.437407	0.0460733	ns
PNPLA6	3.38394	3.59646	2.49627	2.22005	2.35254	2.25865	-0.436685	0.077198	ns
EMC7	1.74207	1.83877	1.63811	2.2782	2.29151	2.30454	0.43512	0.0107021	ns
YKT6	10.6335	10.9865	7.94193	7.10627	7.13752	7.08688	-0.434835	0.0656067	ns
HEMK1	1.16658	1.20063	0.932095	0.770637	0.785606	0.825086	-0.434198	0.0473077	ns
ENSG00000269533	0.391885	0.365847	0.523173	0.578267	0.558034	0.54312	0.434137	0.0628625	ns
ADO	9.01444	9.49835	9.37429	12.3268	12.0924	12.2355	0.433451	0.00495209	ns
NOA1	3.83586	4.40754	3.09162	2.77351	2.72923	2.70154	-0.430061	0.0698987	ns
PMM1	2.99513	3.22194	2.26815	2.16576	2.01417	1.98666	-0.424573	0.083601	ns
MAVS	3.23787	3.40664	2.41609	2.0793	2.32212	2.18794	-0.423975	0.0822949	ns
MTMR4	3.96547	4.06638	3.21875	2.68768	2.83033	2.68312	-0.419679	0.0431621	ns
KIAA0100	6.36856	6.47328	4.73341	4.16386	4.34537	4.31735	-0.418487	0.0752355	ns
STXBP1	0.869236	0.954538	0.678453	0.589371	0.62601	0.611439	-0.417861	0.0763455	ns
MON1A	1.27119	1.38799	0.965871	0.907522	0.912931	0.828475	-0.417257	0.0928603	ns
KDM6B	4.42353	4.95724	3.71135	5.49356	5.82589	5.71293	0.416176	0.055079	ns
FIS1	6.94148	7.104	4.63801	4.8062	4.28881	4.56747	-0.416082	0.133437	ns
CARS1	1.66426	1.72572	1.31593	2.09274	2.06302	1.96453	0.41553	0.0572905	ns
SLC25A22	3.61387	3.70782	2.76942	2.44838	2.4713	2.46497	-0.414806	0.0707925	ns
KAT14	1.82909	1.79875	1.60847	1.26362	1.28601	1.28116	-0.413476	0.0178216	ns
RBM33	1.15381	1.07223	1.35107	1.49675	1.55711	1.57818	0.413428	0.0251206	ns
NIN	0.639407	0.45296	1.51307	1.09984	1.04384	1.20777	0.412717	0.398403	ns
MDN1	1.2989	1.02039	1.64702	1.66615	1.72863	1.72778	0.410842	0.110922	ns
TSPYL5	12.4363	12.9237	12.1487	9.05985	9.49037	8.93074	-0.410767	0.00983568	ns
ENSG00000249624	1.6733	1.66788	1.83015	2.24975	2.23419	2.20402	0.410748	0.00629594	ns
MAP1S	3.11055	3.33624	2.12247	3.58625	3.75511	3.76542	0.409062	0.136856	ns
ETFDH	0.610223	0.565207	0.948305	0.915025	0.872226	0.946499	0.408733	0.154202	ns
DOT1L	1.54398	1.59928	1.33281	1.03245	1.12514	1.12893	-0.408648	0.0349827	ns
MAP3K10	1.66583	1.81977	1.35479	1.15703	1.1696	1.23036	-0.408059	0.0688763	ns
WDR82	8.60755	8.96205	7.27448	6.1157	6.21564	5.95725	-0.404994	0.0381922	ns
GAS7	0.458244	0.463756	0.351739	0.533905	0.562794	0.547952	0.404786	0.0699874	ns
ZNF317	4.13517	4.59816	3.65229	3.07288	3.03854	3.00626	-0.404676	0.0411529	ns
KAT8	4.22961	4.6078	3.42274	3.00076	3.06108	2.97781	-0.403298	0.0684773	ns
LZTR1	3.62695	3.56467	3.00654	2.54121	2.5577	2.44106	-0.398964	0.040897	ns
WDR6	12.6712	13.2375	10.0966	8.55196	9.28186	8.81809	-0.397797	0.068897	ns
GPR107	0.684056	0.723114	0.647424	0.864648	0.891012	0.879827	0.39704	0.0166225	ns
ENSG00000272916	2.58882	2.65153	2.11124	3.00609	3.34401	3.0701	0.393654	0.062019	ns
GTF3C2	3.55249	3.75653	2.71331	2.54093	2.45614	2.45076	-0.392141	0.0942805	ns
FNBP1	1.45518	1.49928	1.60233	1.88483	1.986	1.94075	0.390408	0.00870629	ns
TMEM184B	1.11652	1.2028	0.879051	0.762955	0.820644	0.796574	-0.390338	0.0893328	ns
KCTD2	1.02222	1.05393	0.771807	0.692502	0.726386	0.702146	-0.389706	0.0972029	ns
LZTS1	1.13451	1.14005	0.810464	0.730658	0.789159	0.778883	-0.389158	0.118258	ns
ENSG00000255872	0.560275	0.549231	0.566852	0.421559	0.414992	0.409798	-0.38867	0.00714782	ns
KATNA1	0.754939	0.661919	0.905776	0.993436	0.981818	0.97879	0.388288	0.063082	ns
MRPL48	0.962678	0.91569	0.817554	0.681201	0.666676	0.65986	-0.387972	0.0347197	ns
SAP30L	3.97314	4.1367	3.75981	2.90184	2.89214	3.04073	-0.387901	0.0208126	ns
NAIF1	2.05122	2.33786	1.46049	1.38135	1.57918	1.42738	-0.381167	0.17703	ns
DGKQ	0.984473	0.995188	0.80174	1.15597	1.14146	1.23446	0.381155	0.0700915	ns
MAN2B2	0.892224	0.902629	0.698831	0.600903	0.641417	0.627426	-0.379536	0.0840711	ns
CDCA8	9.81856	10.5966	8.67664	7.33122	7.41971	7.06055	-0.37829	0.0463332	ns
CLIC4	0.420525	0.320515	0.80569	0.660907	0.631121	0.654194	0.378268	0.345913	ns
CAPRIN1	8.38164	6.85185	12.6654	11.6185	11.8343	11.6322	0.37412	0.217538	ns
KANSL2	1.99356	2.06069	1.70504	1.52181	1.41159	1.40096	-0.37285	0.0596048	ns
ENSG00000261459	5.74384	6.16424	4.26145	4.00949	4.2971	3.88019	-0.372745	0.136075	ns
ADCY7	0.7923	0.784	0.653252	0.55075	0.575453	0.55311	-0.372352	0.0594469	ns
TRIM66	0.584951	0.610472	0.567571	0.727244	0.775637	0.719722	0.372018	0.0225208	ns
SLC39A9	1.16202	1.04706	1.24591	1.42741	1.48409	1.43559	0.371067	0.0288118	ns
KLHL7	0.374099	0.328704	0.55788	0.527744	0.511797	0.53842	0.367853	0.193593	ns
PPP2R2A	0.818753	0.783126	0.902259	1.04349	1.06243	1.03732	0.367852	0.0218457	ns
SRSF11	5.59897	4.51602	12.5484	9.45319	8.71341	10.0826	0.366265	0.409614	ns
SMIM3	0.976016	1.17374	0.766704	0.800811	0.763198	0.647709	-0.363788	0.185969	ns
TRIM35	2.16875	2.22067	1.69056	1.4961	1.55693	1.56251	-0.361475	0.103566	ns
TPM4	17.7455	16.3813	18.0387	12.9395	13.4465	13.1422	-0.361213	0.01791	ns
ARIH1	0.376854	0.32691	0.546887	0.521834	0.519504	0.516216	0.35987	0.190487	ns
FBXL15	2.11342	2.30386	1.56312	1.49931	1.47946	1.58138	-0.357072	0.174187	ns
ARHGAP30	11.0954	11.495	8.32028	12.7761	13.0333	12.7835	0.356231	0.129187	ns
MARF1	0.397918	0.335442	0.452165	0.477841	0.513085	0.484485	0.356118	0.0854903	ns
CTNNBL1	1.66705	1.83414	1.2846	1.26531	1.17668	1.20689	-0.354863	0.142048	ns
PURA	1.92054	1.60777	3.62271	2.8773	2.73946	3.23436	0.354507	0.351151	ns
ARHGEF2	4.2546	4.48112	3.41337	4.98554	5.0675	5.07702	0.353176	0.100729	ns
H6PD	1.12118	1.26236	0.913471	0.813807	0.889787	0.814745	-0.352882	0.127746	ns
LRRC8A	1.67209	1.75415	1.25712	1.94823	1.9726	1.90877	0.351585	0.13846	ns
ORC1	2.06671	2.19686	1.76068	1.50465	1.6048	1.49451	-0.351321	0.0804425	ns
CHAF1B	3.06938	3.21228	2.38875	2.20526	2.25318	2.17233	-0.350792	0.119122	ns
ENSG00000268400	6.66295	7.0551	5.39252	4.98167	4.98472	4.65618	-0.34974	0.105824	ns
ATP2A2	3.70431	3.79479	3.25025	4.38331	4.58736	4.37764	0.349662	0.0519788	ns
LSM11	1.07545	1.09264	0.975759	1.22356	1.35269	1.32644	0.348676	0.0589464	ns
NIT1	4.11989	4.61217	3.29771	4.98041	5.32648	4.63129	0.34786	0.145032	ns
MYADM	2.56897	3.07999	2.26102	2.00064	2.08449	1.98191	-0.346239	0.123338	ns
ZRANB1	0.956922	0.834757	1.28731	1.2525	1.26355	1.27724	0.343514	0.165225	ns
STARD3NL	1.19189	1.21752	1.11239	1.50648	1.41343	1.43183	0.343394	0.0410917	ns
WTAP	2.30158	1.97272	3.73079	3.31387	3.22879	3.29998	0.342596	0.279262	ns
RHOT1	0.456408	0.370799	0.769535	0.661413	0.656455	0.644678	0.342583	0.31757	ns
PSKH1	1.17671	1.23772	0.871261	0.821156	0.854235	0.859356	-0.338851	0.166543	ns
CENPL	0.769857	0.665437	0.853507	0.932212	0.954154	0.925356	0.3376	0.0837505	ns
KDM3B	2.4596	2.51952	2.00293	1.77954	1.82415	1.78454	-0.337154	0.0993487	ns
ACVR1B	0.686453	0.690469	0.610842	0.809289	0.8439	0.793513	0.33666	0.0595625	ns
OTUB1	4.59332	4.78986	3.76799	3.31689	3.43562	3.41411	-0.33479	0.10652	ns
IPO5	4.89466	3.92758	7.10593	6.54974	6.54518	6.33612	0.329886	0.263501	ns
FYB1	1.60713	1.33832	2.31118	1.3246	1.32608	1.41623	-0.327019	0.249497	ns
RNH1	4.11478	4.14982	2.70773	2.85526	2.95867	2.72547	-0.326994	0.236261	ns
CLK3	1.45049	1.74962	1.26324	1.19587	1.16131	1.11123	-0.326991	0.153386	ns
PRKCD	0.692034	0.631856	0.500322	0.474334	0.473798	0.474785	-0.323028	0.168522	ns
NAA50	3.26669	2.57126	6.35857	5.00444	4.74143	5.02116	0.32268	0.419461	ns
RAB14	1.75731	1.72136	2.25701	2.34187	2.31916	2.30488	0.321872	0.111704	ns
NUDCD3	1.09495	1.17163	0.83758	0.806607	0.815234	0.801031	-0.321432	0.171903	ns
PROSER1	2.17266	2.08636	2.21106	2.5071	2.64714	2.70754	0.320075	0.0406374	ns
RGMB	1.25872	1.24718	1.31051	0.979678	1.05698	0.943714	-0.317999	0.0500646	ns
VPS11	1.99479	2.18687	1.42191	1.48167	1.52542	1.38029	-0.317979	0.234624	ns
DENND5A	0.915189	0.965728	0.768499	1.06751	1.06748	1.08385	0.317848	0.113606	ns
CHD8	2.94445	2.57789	3.03934	3.44502	3.4434	3.48832	0.31688	0.062097	ns
MAGED2	8.46533	9.47836	6.16766	6.75578	6.22402	5.91958	-0.315752	0.239346	ns
ALG8	0.607732	0.537913	0.653073	0.725018	0.722821	0.727744	0.314703	0.0804093	ns
C6orf89	2.05499	2.13919	1.90025	1.575	1.64566	1.55546	-0.314055	0.0627863	ns
DAGLB	1.05601	1.06756	0.937334	0.821633	0.818284	0.759978	-0.313672	0.0815178	ns
ZBTB14	3.1195	2.92261	4.01034	4.1162	4.02198	3.99385	0.313456	0.146267	ns
ARSA	2.18244	2.6327	1.94204	1.63225	1.85389	1.82711	-0.311396	0.187079	ns
CFAP298-TCP10L	1.10814	1.12617	0.916516	0.846888	0.814357	0.813843	-0.311212	0.118492	ns
ENOSF1	2.94838	2.96394	3.07547	2.36506	2.34671	2.34324	-0.310101	0.0320546	ns
METTL2A	1.28035	1.30994	0.858459	0.905394	0.906285	0.904524	-0.309711	0.254997	ns
POLR1B	1.78805	1.59962	1.91122	1.38217	1.39214	1.38755	-0.308603	0.0727258	ns
NOL6	7.89856	7.5862	5.57554	5.72468	5.74603	5.15782	-0.305562	0.219152	ns
FANCD2	1.49692	1.34787	1.66987	1.76919	1.82546	1.82663	0.304191	0.0886327	ns
SEC16A	4.4031	4.42944	3.25923	3.09418	3.27687	3.19094	-0.302826	0.197569	ns
CIC	4.17714	4.63054	3.34635	4.66979	5.03026	4.91184	0.301929	0.188907	ns
ANKZF1	6.9802	9.1145	7.4883	6.04318	6.13468	6.48934	-0.298557	0.156011	ns
TMEM243	0.485553	0.469993	0.578223	0.618886	0.618737	0.594034	0.297754	0.120679	ns
NFYC	1.70678	1.80603	1.36925	1.30502	1.31792	1.25253	-0.296716	0.172403	ns
ILKAP	3.31428	3.46189	2.75484	2.57455	2.54095	2.45657	-0.295137	0.146314	ns
ZFYVE1	0.559673	0.597142	0.437903	0.635568	0.648601	0.623849	0.294516	0.197729	ns
GOSR1	1.25249	1.15499	1.23865	1.41182	1.47892	1.46179	0.294236	0.0614068	ns
ZNF691	4.29631	4.7395	3.94984	3.592	3.3307	3.42348	-0.290197	0.135138	ns
TIAL1	2.93605	2.91718	3.91021	3.85969	3.941	3.79407	0.289724	0.172783	ns
LIG3	5.1316	5.27586	4.29828	3.86466	4.00811	3.87851	-0.286729	0.143953	ns
BTN3A2	6.47513	7.07738	5.76259	5.12048	5.20605	5.11759	-0.285423	0.134918	ns
NLRC3	0.706675	0.765079	0.577342	0.79712	0.852774	0.785715	0.285046	0.19612	ns
SLC1A5	18.0243	19.6027	14.4348	13.8451	14.4973	13.3745	-0.283349	0.207868	ns
JADE2	2.03444	2.12132	1.59462	2.24709	2.25652	2.31525	0.282308	0.203644	ns
RBM4B	1.698	1.70465	1.62748	1.27281	1.41369	1.3461	-0.28146	0.103109	ns
MPV17	1.92981	2.10955	1.32392	1.35082	1.48815	1.47176	-0.280693	0.317035	ns
CDK5RAP2	1.14136	0.934624	1.46493	1.38822	1.39171	1.39356	0.279	0.261831	ns
ATP2B4	1.83276	1.66775	1.90905	1.41765	1.47713	1.44556	-0.278404	0.0824048	ns
TSTD2	1.07077	1.02682	1.34916	1.38805	1.30658	1.36464	0.277899	0.175515	ns
STK40	2.62451	2.82998	2.05534	2.94014	3.05899	2.8771	0.27722	0.227459	ns
PPP1R12C	3.31963	3.25854	2.80569	2.5588	2.48895	2.50335	-0.276299	0.140837	ns
FBXL6	0.875229	0.846896	0.719592	0.979752	0.967566	0.93699	0.275546	0.196961	ns
HUS1	1.07464	1.03245	1.19669	1.29784	1.31792	1.27271	0.275523	0.110173	ns
PRPF4	7.24625	7.37078	6.21163	5.59727	5.78629	5.40187	-0.2744	0.144926	ns
CCZ1B	1.17084	1.11323	1.56292	1.53025	1.52072	1.46483	0.273413	0.222752	ns
TMEM115	6.09756	6.44917	4.5542	4.81084	4.57052	4.43454	-0.272173	0.268385	ns
MGAT4A	0.407967	0.299419	1.03237	0.454011	0.437542	0.500553	-0.271531	0.589101	ns
NAP1L4	3.07948	2.96615	2.9386	2.43608	2.4026	2.41374	-0.270475	0.0730362	ns
SERTAD2	0.466558	0.433377	0.516091	0.536746	0.548856	0.575177	0.270251	0.120212	ns
AZIN1	1.8806	1.66624	2.05515	2.09144	2.25696	2.21733	0.268852	0.137521	ns
TADA3	12.7594	13.1944	9.77077	10.0498	9.66119	9.23228	-0.267499	0.246024	ns
BTN3A1	2.54739	2.60803	2.37616	2.83772	2.94379	3.03621	0.265145	0.121316	ns
RBM5	8.22161	7.88373	7.45217	9.2395	9.10808	9.21423	0.264468	0.103535	ns
ITPR3	2.2207	2.19267	1.72029	1.60969	1.69989	1.67041	-0.264357	0.222452	ns
ABCF3	7.68233	8.09353	5.50423	5.8434	5.83106	5.61389	-0.264341	0.300224	ns
UBE2M	25.5293	27.6512	23.1491	20.8444	20.5212	20.5681	-0.263945	0.150275	ns
SV2A	5.43537	5.81619	4.86405	4.41229	4.46603	4.20162	-0.263866	0.155921	ns
RPS29	3.41486	3.63156	3.19276	2.95058	2.8291	2.53195	-0.26316	0.157852	ns
FAT1	1.81208	1.32039	2.87546	1.59963	1.63157	1.62759	-0.261879	0.454019	ns
PASK	1.89308	1.97303	1.55708	1.47955	1.45689	1.47593	-0.260795	0.205816	ns
WDR33	1.15416	1.13247	1.19217	1.34266	1.35651	1.35029	0.258271	0.0743029	ns
TXLNG	0.682058	0.512896	1.46357	1.0422	0.961933	1.06844	0.257142	0.561753	ns
AP5B1	10.566	10.8796	7.37069	7.61283	8.20652	7.7685	-0.253828	0.329473	ns
MTA1	5.08067	5.43817	4.20642	3.85238	4.17124	4.02575	-0.252717	0.229671	ns
TRIB2	2.00524	2.02026	2.05581	1.6048	1.6842	1.68868	-0.250076	0.100329	ns
ENSG00000285920	1.71056	1.45768	3.10951	2.42219	2.36248	2.43849	0.24799	0.488393	ns
PIK3CD	0.431329	0.433542	0.305699	0.424069	0.464009	0.468146	0.24751	0.329165	ns
SNAPC4	1.9117	1.87079	1.46179	1.37154	1.46571	1.47254	-0.247255	0.268213	ns
CAMSAP1	0.940638	1.01026	0.844854	0.756266	0.770225	0.771474	-0.245446	0.181661	ns
RPL30	12.4547	13.3141	10.9826	10.4116	10.3741	9.46567	-0.243599	0.206722	ns
GLMP	2.45027	2.76556	1.94689	2.03191	1.92795	1.94626	-0.242787	0.318514	ns
DDA1	4.78907	5.46877	3.93755	3.88862	4.0369	3.7828	-0.241659	0.291967	ns
EXO1	1.28678	1.09348	2.1181	1.73087	1.67673	1.74664	0.241121	0.457369	ns
SF3B3	9.01739	9.38293	6.75007	7.01448	6.99231	6.74983	-0.240997	0.308632	ns
HECTD4	0.544976	0.545235	0.475729	0.413262	0.439765	0.43932	-0.239769	0.185557	ns
RXRB	0.527211	0.562485	0.387239	0.412051	0.41138	0.398855	-0.237958	0.3441	ns
CLPTM1	3.5605	3.89754	3.12373	2.76777	3.12474	2.85799	-0.237373	0.240111	ns
HEATR3	1.4528	1.5101	1.22208	1.15515	1.1581	1.1475	-0.237319	0.231477	ns
WDR24	4.89221	5.06076	4.02496	3.65007	3.84236	4.07373	-0.236909	0.268407	ns
PACSIN2	0.768958	0.790961	0.672953	0.624299	0.606259	0.617848	-0.235111	0.198725	ns
CCDC32	0.619439	0.648898	0.472682	0.685357	0.656495	0.657207	0.23501	0.318078	ns
UBR4	3.45506	3.50667	2.62827	3.56627	3.72847	3.69245	0.232389	0.305064	ns
APTX	0.520585	0.538195	0.480305	0.430868	0.417288	0.428068	-0.23225	0.172146	ns
CDC42SE1	5.07622	5.31753	3.97362	5.60646	5.44831	5.38426	0.230675	0.30259	ns
GARS1	7.90589	7.90429	7.00811	8.81275	8.81808	8.4174	0.228509	0.186575	ns
PRMT2	2.25574	2.35146	2.47113	2.01012	1.88673	1.98728	-0.226633	0.150806	ns
NUP155	0.661008	0.55807	0.942053	0.822875	0.844653	0.785355	0.225556	0.414757	ns
ARHGAP35	1.04201	0.943331	0.970122	0.81595	0.854876	0.792245	-0.224923	0.170233	ns
NKRF	2.21331	1.915	2.6267	2.53855	2.5826	2.55118	0.224891	0.282986	ns
SPATA2L	1.54284	1.79835	1.27412	1.3803	1.29741	1.17683	-0.224648	0.372915	ns
ELP1	1.92588	1.60913	2.15148	2.13839	2.16523	2.1566	0.224434	0.265723	ns
KCTD5	2.30185	2.39145	1.89999	1.86674	1.86019	1.78709	-0.2213	0.28102	ns
ZNF687	4.09641	4.29673	3.53235	3.40339	3.33222	3.23558	-0.221257	0.255895	ns
CEP104	2.08678	2.11048	1.83197	1.64274	1.71699	1.68264	-0.220636	0.217921	ns
AGAP4	0.426955	0.3782	0.587802	0.544595	0.512631	0.516708	0.220176	0.390909	ns
ELL	0.580217	0.603252	0.444685	0.465253	0.454338	0.448386	-0.215221	0.350808	ns
RNF31	1.57787	1.59173	1.16895	1.64574	1.67655	1.59103	0.214987	0.362402	ns
LIAS	0.453173	0.424197	0.54686	0.429309	0.40343	0.359785	-0.214038	0.327778	ns
RBM6	1.52091	1.3609	1.53097	1.65866	1.66185	1.65438	0.212097	0.18474	ns
CYREN	1.35288	1.39491	1.17567	1.08607	1.13235	1.08563	-0.210819	0.255364	ns
SIDT2	0.918226	0.969365	0.724566	0.718105	0.761987	0.723591	-0.210152	0.357644	ns
SLC41A1	2.65215	2.72797	2.32846	2.82758	2.93694	2.91999	0.209155	0.251852	ns
DVL3	8.555	9.39628	7.16532	6.68171	7.49527	7.02324	-0.208104	0.33521	ns
SNX8	0.504102	0.532871	0.367803	0.410328	0.386775	0.390083	-0.207073	0.410169	ns
TEX19	2.10556	2.32279	1.68867	1.84719	1.82807	1.50286	-0.205535	0.419434	ns
GMPS	2.25746	2.11311	2.49653	2.57332	2.63608	2.49268	0.205349	0.215366	ns
TTLL4	1.25417	1.33133	0.959845	1.00656	1.03213	0.965012	-0.203457	0.38746	ns
EHMT1	0.471428	0.481697	0.399326	0.382081	0.381992	0.383255	-0.200202	0.295738	ns
DNMT3A	1.53366	1.55117	1.25587	1.6035	1.59323	1.6625	0.199788	0.323112	ns
GNL3L	0.818999	0.817846	0.610293	0.825456	0.862032	0.830242	0.199756	0.388232	ns
LSM14A	0.656537	0.558768	0.97054	0.824033	0.800957	0.810846	0.199715	0.485511	ns
GATAD1	1.36411	1.44239	1.53343	1.56812	1.59374	1.68254	0.19875	0.246002	ns
SMG7	1.15437	1.19513	1.02763	0.932114	0.976033	0.962163	-0.197198	0.268597	ns
GPN2	2.82101	3.18745	2.23424	2.28621	2.48817	2.24056	-0.19716	0.414905	ns
MOGS	14.222	15.1375	11.6522	11.8696	11.5138	11.5422	-0.195094	0.359304	ns
ZNF862	0.950553	0.980683	0.875638	0.997591	1.08466	1.04816	0.194512	0.271271	ns
TTL	0.905049	0.963939	0.939354	1.00027	1.04888	1.07684	0.193441	0.219388	ns
PIP5K1A	2.36798	2.46727	2.06272	2.56852	2.61199	2.50337	0.19281	0.300052	ns
ZBTB45	0.740701	0.76724	0.543063	0.570664	0.613431	0.5707	-0.190448	0.443135	ns
FBXO25	0.687989	0.700864	0.785545	0.61811	0.60799	0.628566	-0.189083	0.246419	ns
TMCO3	0.826661	0.890239	0.721401	0.882907	0.919031	0.906658	0.188594	0.332496	ns
IGHMBP2	1.52185	1.55774	1.17296	1.20357	1.21741	1.21975	-0.188046	0.402924	ns
CREB3	11.9979	12.6025	9.36637	12.8071	12.9891	11.9279	0.187235	0.411183	ns
POP4	6.30061	6.15245	5.11566	5.22069	5.06106	4.77021	-0.186417	0.360354	ns
DDX17	17.0019	15.4466	21.902	19.6355	19.7337	20.6449	0.184714	0.405914	ns
YEATS2	1.24676	1.26617	1.23276	1.06301	1.08409	1.06294	-0.184133	0.211158	ns
GSPT1	8.13936	7.63283	8.11945	6.97725	6.82236	6.67116	-0.184034	0.221873	ns
BUD13	5.30766	5.56066	4.24335	4.48772	4.32033	4.16405	-0.183718	0.399985	ns
ZNF646	8.97181	9.30047	6.535	7.10907	7.17149	7.04771	-0.182355	0.457687	ns
KLF6	2.14626	2.04379	2.26313	2.4184	2.26819	2.43343	0.18204	0.28867	ns
GGCX	1.14728	1.24815	1.1374	1.33317	1.30541	1.26492	0.182035	0.291623	ns
TARDBP	11.0023	9.99746	12.1485	9.35859	9.41076	9.67823	-0.180506	0.29862	ns
TMEM237	2.15153	1.86422	3.18495	2.65299	2.62751	2.6351	0.18006	0.52348	ns
PTRH2	0.878436	0.804381	1.0675	0.98803	1.02839	1.01081	0.179751	0.37496	ns
AP1B1	2.43595	2.55234	1.82556	1.91342	2.02985	1.92673	-0.179361	0.452056	ns
PAN2	3.67737	3.70672	2.98591	2.93682	2.97726	3.01981	-0.178437	0.383522	ns
CCNA2	17.6951	14.8167	25.3601	21.6072	20.6086	21.3184	0.177872	0.525866	ns
DNAAF10	0.493694	0.4207	0.685954	0.580676	0.616285	0.558235	0.176331	0.511312	ns
RNF168	3.66203	2.89116	5.04071	4.03275	4.32711	4.35914	0.176261	0.534558	ns
ZNF561	0.644359	0.496796	0.946857	0.727032	0.755861	0.799129	0.173088	0.581914	ns
HMGN3	0.740204	0.680355	1.13174	0.992109	0.884928	0.912344	0.172463	0.545164	ns
GART	5.88198	5.85447	4.44923	4.71092	4.71227	4.58747	-0.172028	0.444507	ns
ZNF22	12.7836	10.8811	24.0973	17.8801	16.8039	17.4189	0.171744	0.643848	ns
ZNF740	5.12552	5.36652	4.08332	4.2198	4.14804	4.24849	-0.171727	0.431207	ns
CTDSP2	4.15955	4.3377	2.92034	3.26692	3.30549	3.31905	-0.171568	0.507809	ns
MYD88	15.5544	16.8471	13.2228	13.1674	13.6592	12.6675	-0.171552	0.403722	ns
GABARAPL1	1.73022	1.82758	1.46199	1.39006	1.5193	1.44133	-0.170618	0.41397	ns
HJURP	10.4857	10.8396	9.98305	11.5974	11.521	11.1936	0.170306	0.279842	ns
FAM168A	0.617439	0.631462	0.520243	0.510216	0.519584	0.502674	-0.170279	0.378356	ns
MYH10	2.19114	1.70162	3.12483	2.49532	2.59113	2.57809	0.170235	0.568058	ns
ELOA	7.43376	7.29133	6.41301	6.15071	6.08047	6.07634	-0.170023	0.343028	ns
NAXD	1.75903	1.82345	1.38761	1.43491	1.45545	1.41926	-0.16965	0.440368	ns
KBTBD6	3.1885	2.17655	4.93355	2.87132	2.88732	3.11916	-0.168805	0.64117	ns
UFD1	6.04366	6.36252	5.2901	5.13884	5.19017	5.016	-0.168423	0.36582	ns
UBOX5	1.08633	1.06933	0.996666	1.15996	1.14889	1.14145	0.168144	0.305316	ns
DESI1	3.44667	3.90472	2.463	3.62502	3.64442	3.47929	0.166463	0.540135	ns
SOD2	0.742508	0.717484	0.886552	0.667626	0.705396	0.659958	-0.166427	0.363274	ns
TMEM127	1.93375	2.07467	1.33199	1.93551	2.09065	1.82238	0.16546	0.549092	ns
ST3GAL2	0.757245	0.825667	0.575869	0.768417	0.809563	0.78203	0.164165	0.49873	ns
LZIC	2.85958	2.7339	3.11728	3.14033	3.20275	3.14033	0.162419	0.30645	ns
TRPC4AP	1.19843	1.28061	1.04052	1.00437	1.04852	1.01463	-0.161309	0.403579	ns
DBR1	1.59829	1.41973	1.64085	1.6711	1.6967	1.6955	0.159738	0.359848	ns
TBC1D2B	0.70285	0.754208	0.567904	0.713106	0.761461	0.730743	0.159274	0.467301	ns
OTULIN	1.68719	1.6207	2.03727	1.87012	1.9863	1.94201	0.158224	0.399162	ns
GLG1	1.03072	1.03078	0.856413	0.85945	0.856252	0.834703	-0.157272	0.417743	ns
HMG20A	1.00627	0.966565	1.02752	1.07737	1.07616	1.09917	0.155692	0.302675	ns
TAF12	0.533416	0.535054	0.550534	0.603434	0.577981	0.573134	0.155257	0.320171	ns
RIPK1	0.752894	0.713588	0.718835	0.796674	0.758108	0.814177	0.15512	0.348612	ns
SARS2	1.1627	1.15592	0.812597	0.88989	0.965901	0.892834	-0.153306	0.5484	ns
KIF2C	13.337	14.0484	10.1533	11.1096	10.9986	10.8122	-0.153214	0.511291	ns
GIMAP1-GIMAP5	3.0639	3.26761	2.38335	2.65204	2.51212	2.47874	-0.153067	0.508832	ns
RFX8	1.46221	1.36709	1.7772	1.24616	1.36042	1.42789	-0.150333	0.462706	ns
DEDD2	2.23635	2.23696	1.68923	2.25842	2.28515	2.12648	0.149859	0.513399	ns
SCNM1	2.74453	3.04016	2.2804	2.92449	3.03302	2.75949	0.148244	0.501624	ns
TBCE	0.639679	0.597412	0.715665	0.71095	0.68863	0.703093	0.147069	0.390425	ns
CD47	3.33585	2.94704	5.42194	3.45908	3.46558	3.34477	-0.144682	0.640977	ns
TTYH3	1.48859	1.53404	1.13431	1.16902	1.27393	1.22829	-0.143642	0.536344	ns
GBF1	1.00229	1.07176	0.782837	0.991282	1.05403	1.03227	0.14349	0.530848	ns
LBHD1	17.8439	18.1899	14.3754	14.902	14.812	14.8927	-0.139711	0.501083	ns
PPP2R5B	0.984473	1.11294	0.874915	0.868805	0.894702	0.868047	-0.139365	0.502433	ns
SUPT5H	8.99415	9.21023	7.05033	7.41673	7.34953	7.61066	-0.137918	0.527834	ns
DVL2	8.93113	9.52428	6.83776	7.39453	7.69507	7.35713	-0.136394	0.561522	ns
GRAP	1.30139	1.38183	0.925298	1.03947	1.0951	1.07106	-0.135852	0.601395	ns
MIER2	1.39285	1.47172	1.08271	1.35561	1.44366	1.4263	0.134197	0.558229	ns
BRD2	3.01535	3.05406	2.17661	2.45809	2.47196	2.39994	-0.134144	0.582234	ns
TBCC	14.2107	15.8629	10.4159	12.0456	12.1742	11.8015	-0.133749	0.609127	ns
SH3KBP1	1.03248	1.00667	1.01157	0.902399	0.923833	0.883921	-0.132299	0.366045	ns
BRAP	1.28601	1.19288	1.31989	1.32298	1.34636	1.38215	0.132263	0.40666	ns
NCOA6	0.715943	0.721799	0.63118	0.589892	0.638419	0.611562	-0.132122	0.46178	ns
PPM1F	2.59111	2.63494	1.704	2.07139	2.08386	2.03219	-0.12869	0.641496	ns
WBP1L	0.633901	0.654384	0.476664	0.529252	0.522564	0.525609	-0.126142	0.591041	ns
OXSM	1.46554	1.56355	1.37868	1.63027	1.52233	1.53091	0.125294	0.495718	ns
ZXDC	2.23942	2.14366	2.16881	2.2851	2.33411	2.33868	0.125232	0.40898	ns
STT3A	3.20811	3.42505	2.53633	3.25583	3.34189	3.14642	0.123855	0.581033	ns
B3GAT3	5.68194	5.5634	4.69231	5.51612	5.64516	5.74181	0.121489	0.536927	ns
NDUFS2	4.70511	5.06086	3.53316	4.05069	3.96652	3.91728	-0.120291	0.621187	ns
EXO5	1.76331	1.88762	1.58763	1.781	1.94601	1.82337	0.119448	0.544239	ns
FOXP4	1.14031	1.13662	0.763412	0.848092	0.957053	0.927234	-0.119425	0.660052	ns
FANCA	1.21037	1.2416	0.970061	1.03195	1.00615	1.03627	-0.117846	0.578142	ns
THRAP3	8.60011	8.09042	8.18864	8.71033	8.76285	8.81125	0.117736	0.436556	ns
RAC1	8.13442	8.20019	8.4738	7.506	7.57609	7.17603	-0.117497	0.417348	ns
REEP2	2.97058	3.26517	2.55049	2.68337	2.63461	2.58072	-0.117108	0.574811	ns
CRAMP1	1.20143	1.23497	0.966768	0.983228	1.04505	1.03354	-0.116119	0.583655	ns
GNS	1.04434	0.983478	0.845703	0.978187	1.06062	0.993409	0.113822	0.569799	ns
NGDN	2.62842	2.41736	2.43135	2.78583	2.51493	2.57498	0.113435	0.510569	ns
PIGO	3.65524	3.51566	2.59487	3.35262	3.5242	3.43378	0.113406	0.641914	ns
DGKD	0.745224	0.767131	0.581833	0.719459	0.750138	0.737922	0.112198	0.611464	ns
NVL	0.521025	0.45611	0.590926	0.557365	0.554982	0.53523	0.111928	0.56268	ns
YBEY	1.31811	1.51818	1.14827	1.29046	1.13437	1.17304	-0.110385	0.628581	ns
DGUOK	1.76081	1.84783	1.57786	1.57314	1.5928	1.51952	-0.109316	0.546181	ns
ARL6IP5	1.99983	1.8506	2.49875	2.25739	2.21928	2.17626	0.109012	0.600124	ns
KBTBD4	0.624405	0.683701	0.502621	0.676606	0.634328	0.592571	0.107163	0.655979	ns
PYGB	1.72237	1.73253	1.22796	1.59279	1.69777	1.63059	0.106931	0.666576	ns
TOX4	4.6696	5.0024	4.01674	4.01932	4.2538	4.12583	-0.105875	0.591635	ns
FAM104A	2.01402	2.00291	1.90881	2.02265	2.11832	2.06825	0.105369	0.504325	ns
KPNA6	1.21867	1.22744	1.05745	1.0307	1.13288	1.01166	-0.105195	0.577757	ns
KIFC1	3.13652	3.23721	2.24883	2.65064	2.67722	2.50616	-0.102871	0.681794	ns
PRPF3	2.98048	2.78349	3.02781	2.64809	2.68961	2.63707	-0.101649	0.505343	ns
SRRM2	56.4353	56.1576	47.9447	45.325	49.919	50.6863	-0.100464	0.603426	ns
AMBRA1	0.492476	0.498972	0.361242	0.411514	0.420745	0.39948	-0.0994999	0.677686	ns
TRMT12	2.16361	2.07768	1.75446	1.81616	1.79265	1.852	-0.0983845	0.628684	ns
HSDL1	1.58339	1.28861	2.653	1.98169	1.8926	1.8585	0.0983821	0.773176	ns
PI4KA	0.912328	0.909588	0.731047	0.761008	0.801022	0.769695	-0.0943328	0.647655	ns
SRP68	6.02833	6.26493	4.96041	5.28587	5.28866	5.19248	-0.0931894	0.647562	ns
DOK1	2.11527	2.243	1.58549	1.84222	1.80719	1.79189	-0.0922541	0.705785	ns
USP10	1.96227	1.83664	1.86842	1.77406	1.70278	1.70427	-0.0908562	0.561515	ns
HNRNPDL	38.4393	35.1497	55.0714	44.6031	43.6045	44.7688	0.090404	0.72527	ns
MED10	7.09172	7.54552	6.63667	6.48686	6.72097	6.26568	-0.0900935	0.604337	ns
HSPD1	21.4104	17.3823	35.9709	25.8712	25.1833	25.9248	0.0869696	0.799195	ns
PSIP1	3.78857	3.03546	8.11442	5.07244	4.84763	5.42513	0.0865793	0.840157	ns
OGFR	12.049	12.455	10.1831	10.2388	10.6913	10.9137	-0.0863967	0.660699	ns
RUNDC1	4.41612	4.63349	3.33526	3.80791	3.85849	3.71995	-0.0854888	0.71736	ns
ZNF671	1.54893	1.69788	1.33205	1.43433	1.33404	1.43975	-0.0853303	0.694477	ns
MED8	8.33662	8.617	6.10491	7.08491	7.3719	6.75349	-0.0852697	0.728614	ns
SRSF4	12.159	11.9709	9.66947	11.7353	11.4028	11.8135	0.0852231	0.680896	ns
YARS2	1.15358	1.14389	1.15706	1.20741	1.19146	1.16487	0.0836935	0.588514	ns
SUDS3	3.16324	2.84433	3.22641	3.10495	3.25759	3.16097	0.0836383	0.605353	ns
AXIN1	1.55934	1.66428	1.23438	1.33962	1.4224	1.34467	-0.0823209	0.713619	ns
MARK3	0.676684	0.661059	0.745847	0.733699	0.720359	0.69118	0.0819304	0.606809	ns
PSME2	20.7063	20.9786	15.926	20.5479	19.6352	19.2561	0.081424	0.716674	ns
YLPM1	2.91936	2.82986	2.63612	2.48275	2.69251	2.55056	-0.0806291	0.629574	ns
ENSG00000283977	3.00874	3.14615	2.51776	2.63494	2.69022	2.67434	-0.0797629	0.690703	ns
NISCH	3.81735	3.77965	3.10725	3.21628	3.36128	3.30375	-0.0787322	0.693622	ns
PEA15	7.0725	7.61416	5.60584	7.01895	7.19721	6.68387	0.0786063	0.728729	ns
SNAP23	1.0116	0.920476	1.03202	1.04103	0.995247	1.00862	0.0783058	0.63315	ns
KHNYN	4.55681	4.98529	3.87773	4.69872	4.40014	4.70547	0.0779312	0.711031	ns
ZNF783	1.87953	1.88303	1.71817	1.62928	1.66369	1.76657	-0.0774899	0.654279	ns
UBE2L3	1.79191	1.85884	1.72165	1.63005	1.71925	1.61752	-0.0752818	0.634596	ns
POLH	1.11142	1.26521	0.814788	0.979559	1.0118	0.967414	-0.0739381	0.780165	ns
NOD1	0.420881	0.462316	0.351763	0.423195	0.413415	0.429244	0.072032	0.739956	ns
TBC1D10B	14.4502	14.4011	10.4386	11.8847	12.6836	11.9638	-0.0694683	0.774138	ns
RRP8	5.54829	5.80251	5.08268	5.2255	5.20255	4.83664	-0.0689998	0.698881	ns
GNAQ	0.363987	0.286051	0.750039	0.433476	0.421035	0.44043	-0.0653336	0.876026	ns
BOD1	3.78765	4.22137	3.70499	3.65739	3.5598	3.69544	-0.0640464	0.715856	ns
GALNS	0.492101	0.56335	0.383619	0.421921	0.475404	0.447497	-0.0627578	0.803535	ns
DIDO1	4.04578	3.91334	3.91049	3.61665	3.7363	3.71394	-0.062583	0.674411	ns
FRMD8	1.47254	1.52216	1.16962	1.22857	1.34966	1.31174	-0.0624575	0.777051	ns
HM13	2.52838	2.70419	1.95266	2.23037	2.27851	2.20256	-0.06231	0.788048	ns
ZNF580	5.43381	5.80583	4.50083	4.97366	5.39103	5.64479	0.0609485	0.779526	ns
PARP12	1.25937	1.32716	1.00943	1.17588	1.22365	1.25606	0.0600196	0.784422	ns
ZZEF1	0.867585	0.856989	0.688878	0.732273	0.781446	0.745724	-0.0588208	0.778253	ns
BCL9	0.719196	0.75209	0.631631	0.633643	0.682042	0.652253	-0.0587814	0.754194	ns
FOXO3B	1.04492	0.833199	1.28665	1.05171	1.02733	1.11353	0.0553836	0.825743	ns
SLCO4A1	1.09475	1.20071	0.950155	1.00144	1.10892	0.936026	-0.0551287	0.796234	ns
NFATC2IP	6.32556	6.86742	6.08259	6.49522	6.55229	6.45226	0.054734	0.741917	ns
SLC35B4	1.37459	1.3196	1.52714	1.299	1.34388	1.31214	-0.0539571	0.744567	ns
NCOR2	1.82509	1.84932	1.33821	1.49549	1.65527	1.56036	-0.0538826	0.823341	ns
CDK9	14.8761	14.7693	12.1864	13.6085	14.7334	13.9452	0.0520435	0.795484	ns
LANCL2	0.46034	0.462338	0.383669	0.399256	0.434506	0.396617	-0.0503278	0.802804	ns
TFRC	2.22554	1.59684	4.31366	2.50967	2.54784	2.55004	-0.0502291	0.904468	ns
REXO2	5.38362	5.45374	5.40846	5.29982	4.93695	5.03805	-0.0498932	0.750208	ns
MAN2B1	2.03525	2.18796	1.67515	1.83569	1.84512	1.87719	-0.0492735	0.817879	ns
ANKRD13A	1.89774	1.98775	1.69849	1.75251	1.79507	1.72122	-0.0465255	0.795537	ns
AP3D1	7.60785	7.71569	5.65105	6.57413	6.85723	6.3934	-0.0455356	0.846497	ns
TM9SF4	1.38868	1.44259	1.09175	1.23541	1.23833	1.2333	-0.0453865	0.83663	ns
MON1B	7.25881	7.36916	6.00545	6.4023	6.71098	6.39568	-0.0442605	0.824202	ns
MYO9B	1.3243	1.34817	1.03952	1.14623	1.19145	1.17435	-0.0435274	0.840581	ns
B9D2	0.752518	0.781081	0.555422	0.681207	0.70092	0.5985	-0.0434238	0.867153	ns
ENSG00000261832	0.643439	0.684187	0.506639	0.588865	0.662327	0.591689	0.0418713	0.857414	ns
SNRPD1	23.1603	22.1633	23.0428	22.2836	22.0481	20.35	-0.0412852	0.789511	ns
MARS1	7.96171	8.29587	6.26667	7.23959	7.22768	6.8781	-0.0411836	0.851777	ns
MYL5	1.71126	1.78874	1.4879	1.59529	1.67142	1.72341	0.0368658	0.854409	ns
ZNF496	1.94036	2.0541	1.54415	1.77094	1.78811	1.71135	-0.0353993	0.872529	ns
DPAGT1	1.76352	1.9696	1.42765	1.54966	1.76808	1.59701	-0.0352698	0.881359	ns
DCTN5	3.82648	3.85778	3.44327	3.71757	3.74892	3.62427	0.032807	0.846655	ns
VIPAS39	1.69573	1.78236	1.43469	1.70221	1.6562	1.54075	0.0327412	0.872496	ns
BUB1B	1.92118	1.39817	3.35082	2.14873	2.02174	2.15006	-0.0318575	0.933525	ns
PGBD1	1.08126	1.04746	1.13001	1.00497	1.02963	1.07113	-0.0299195	0.855865	ns
LSG1	3.84044	3.6726	3.20782	3.37507	3.50292	3.35901	-0.0297228	0.873959	ns
ENSG00000265303	6.17583	6.26531	6.09792	5.73474	6.07405	5.89633	-0.0280445	0.852084	ns
CCDC92	0.420334	0.424275	0.407716	0.404462	0.408292	0.430448	0.0278107	0.864678	ns
GID8	7.73895	8.13762	6.44481	7.12754	7.15788	7.0612	-0.027662	0.891688	ns
FAM193B	1.95906	2.07484	1.78907	1.79748	1.90377	1.87472	-0.0251158	0.887574	ns
ATF5	6.32444	7.20705	5.25184	5.89706	6.07669	6.0281	-0.0250994	0.911589	ns
ASAH1	0.833622	0.74952	1.24544	0.921878	0.896162	0.886712	-0.0207143	0.94062	ns
HIF1AN	3.95384	4.03937	3.39417	3.73268	3.75205	3.77021	0.0203365	0.913329	ns
ACIN1	23.4605	23.3402	19.1106	20.9864	21.4134	20.9554	-0.0202418	0.918896	ns
CAPN15	3.04252	2.99099	2.53438	2.52807	2.88364	2.83185	-0.0190559	0.92483	ns
SHLD2	0.4034	0.362941	0.821562	0.514843	0.462428	0.539987	-0.0182656	0.962718	ns
ZFYVE26	0.520151	0.56819	0.436348	0.481194	0.486025	0.501445	-0.0173202	0.934899	ns
RAPGEF1	1.8089	1.8445	1.37094	1.57958	1.67503	1.58868	-0.0169923	0.940891	ns
NASP	21.2123	20.0923	19.0418	19.8345	19.6053	19.9677	0.0153401	0.925612	ns
SYS1-DBNDD2	1.14903	1.29665	0.918547	1.11654	1.09659	1.03537	-0.0143785	0.951498	ns
MBD1	8.29651	8.52454	6.921	7.64545	7.70672	7.56781	-0.0139626	0.943565	ns
HOXB3	0.718401	0.812717	0.731122	0.710669	0.750764	0.72063	-0.013912	0.93503	ns
WDR3	2.7487	1.97647	4.70685	3.03112	2.99475	3.02955	-0.0133422	0.971833	ns
ARAF	6.11136	6.38903	4.73681	5.46759	5.77806	5.42478	-0.0123926	0.956565	ns
SRCAP	5.89881	6.07552	4.04363	4.98989	5.30017	5.21508	-0.0117332	0.964715	ns
SMARCD1	12.0301	12.5665	9.40821	10.9979	11.3151	10.5847	-0.0115921	0.958624	ns
CCDC88C	1.93266	2.00302	1.66937	1.8163	1.80583	1.88334	0.0115814	0.951072	ns
TPP1	3.60978	3.91938	3.15109	3.14215	3.58963	3.6081	-0.0104158	0.960765	ns
TMEM185B	9.99766	9.94745	8.08799	9.0077	9.28471	9.23847	0.0104093	0.959253	ns
PRRC2A	2.63176	2.70293	1.89241	2.27909	2.45103	2.36838	0.00963489	0.969112	ns
PLEKHG4	7.23803	6.95949	5.4668	6.29692	6.45691	6.55052	0.00946544	0.966001	ns
SIN3A	1.49205	1.42066	1.36649	1.35411	1.38269	1.40423	-0.00935136	0.953866	ns
GPSM3	0.995695	1.198	0.841221	0.975886	1.04664	0.918865	-0.00928603	0.969297	ns
LYSMD1	3.18428	3.66969	2.71719	3.16693	2.98593	3.23533	0.00877275	0.969171	ns
EP400	2.02066	2.08983	1.70141	1.81067	1.96934	1.86031	-0.00646992	0.973891	ns
RCC2	2.78974	2.70414	2.11154	2.41781	2.51725	2.45527	-0.00528958	0.980924	ns
ARID1A	4.60853	4.53977	3.69322	3.97673	4.3811	4.18393	0.00237979	0.990826	ns
DCAF1	0.912289	0.862659	0.82248	0.854408	0.836805	0.841412	0.00145688	0.992986	ns
ZNF839	1.87456	2.03711	1.64924	1.78651	1.79251	1.84321	0.000721608	0.997055	ns
ENSG00000258830	1.10475	1.0907	1.04536	1.01696	1.1074	1.03135	-0.000690515	0.996619	ns
STAT1	0.502172	0.438193	0.731461	26.3244	25.7927	26.9383	5.60677	1.63613e-92	up
NLRC5	0.177807	0.165968	0.138114	1.66354	1.72543	1.70574	3.43777	3.77976e-60	up
DDIT3	1.7983	1.94118	1.5292	11.3417	11.3786	10.7622	2.70315	1.24151e-38	up
RAB8B	0.182524	0.146416	0.528698	1.59967	1.5528	1.74894	2.56633	1.14027e-06	up
NFKB2	4.04296	4.45882	3.15881	18.4731	18.8803	18.0367	2.28367	2.788e-22	up
CD83	1.41009	1.4767	1.13625	5.74197	5.69961	5.49256	2.10959	7.05618e-23	up
PTPN7	15.7501	16.2434	11.7477	55.7566	59.4977	58.7391	2.02786	1.1873e-17	up
APOL2	3.39135	3.46342	2.70793	12.0516	12.0109	12.1872	1.95884	1.95638e-20	up
ZC3HAV1	1.15924	1.0179	1.69969	4.11888	4.39008	4.37592	1.77576	1.26072e-10	up
CCDC82	0.432471	0.355511	1.2835	2.21125	1.95156	2.54071	1.74642	0.00113875	up
LPAR5	0.528349	0.478594	0.393578	1.36111	1.62736	1.54815	1.72975	3.94136e-13	up
NFATC1	0.303487	0.356066	0.254222	0.944002	1.02283	0.983896	1.72733	8.13652e-14	up
VMP1	0.294473	0.260185	0.330289	0.950493	0.901233	0.948219	1.70257	3.2257e-19	up
CELF2	0.189238	0.151307	0.316237	0.664067	0.68344	0.702321	1.68686	9.33596e-07	up
NEMP1	1.25784	1.01217	2.01251	4.43198	4.47188	4.4214	1.68215	2.62037e-07	up
SP110	1.21183	1.19062	1.27848	3.66808	3.75628	3.74659	1.64097	9.37924e-29	up
FAM111A	5.47359	4.19465	12.8214	21.8639	21.5088	23.7533	1.62654	0.000504039	up
SERPINB8	0.469454	0.451031	0.576205	1.52161	1.4431	1.44348	1.60012	2.83146e-16	up
LMAN1	1.29113	0.948438	3.35413	5.41126	4.94933	5.75624	1.57721	0.00202721	up
BTAF1	0.372523	0.258627	1.0302	1.56571	1.46259	1.71292	1.56421	0.00391603	up
RNF19A	0.200821	0.147611	0.433425	0.734428	0.688617	0.805706	1.56026	0.000553655	up
USO1	0.378939	0.318822	1.03591	1.56716	1.45903	1.85354	1.54384	0.00225598	up
B4GALT4	0.407042	0.33926	0.434226	1.12321	1.08608	1.10992	1.53246	1.97551e-14	up
NFE2L2	0.220559	0.180822	0.482043	0.824641	0.781408	0.840624	1.51776	0.000413135	up
NAMPT	0.848069	0.691372	1.63462	2.90223	2.71912	2.99353	1.48747	0.000134986	up
CDC42SE2	0.247837	0.194786	0.475612	0.828746	0.809659	0.844837	1.48204	0.00017176	up
PTPN6	10.0998	10.8321	8.08397	26.0204	26.4678	25.6489	1.46557	2.64292e-11	up
ELK4	0.548304	0.471557	1.32654	2.04676	1.93744	2.22164	1.45266	0.00144468	up
COQ10B	0.578663	0.416974	0.860872	1.62215	1.57711	1.68443	1.44058	1.52151e-05	up
HLA-B	0.306716	0.324902	0.250214	0.779358	0.770607	0.737914	1.41204	2.68488e-11	up
ATP11B	0.33189	0.245688	0.924221	1.27188	1.20688	1.3667	1.40752	0.00801699	up
CTNNAL1	0.745804	0.698869	1.32842	2.38355	2.18048	2.561	1.40714	2.87256e-05	up
FAM102B	0.231771	0.15765	0.626005	0.857811	0.832312	0.902283	1.4033	0.00891981	up
CREB1	0.343986	0.261878	0.781203	1.18418	1.03716	1.2939	1.39101	0.00270674	up
EVL	1.55271	1.6839	1.32772	3.77583	3.93524	3.93337	1.38822	5.12487e-12	up
SEC63	0.387994	0.290496	0.993486	1.40284	1.29268	1.51264	1.38199	0.00598257	up
MAST3	0.476858	0.491134	0.384906	1.0633	1.15866	1.17725	1.36511	2.66158e-10	up
SLC37A1	0.274458	0.291575	0.249114	0.683818	0.677573	0.678834	1.36075	5.89397e-14	up
PPP1R15B	4.15967	3.43019	4.65593	9.87605	10.038	10.2029	1.33891	1.07731e-10	up
SNRK	0.209845	0.159364	0.342666	0.566528	0.583474	0.58702	1.33198	0.000131664	up
TMEM30A	0.746474	0.525503	1.75596	2.40882	2.23848	2.66518	1.32186	0.00684679	up
TMX3	0.552791	0.4063	1.52587	1.93942	1.88988	2.16196	1.32079	0.0126526	up
RANBP2	1.15961	0.776083	4.02904	4.39264	4.22665	5.67361	1.31469	0.0356258	up
DGKA	3.6477	3.80232	3.04971	8.4267	8.49449	8.42937	1.30852	4.84046e-11	up
ADPRM	0.321778	0.387115	0.488082	1.00432	0.967144	0.892465	1.30333	1.50855e-07	up
IMPA1	0.428134	0.302338	0.863747	1.29443	1.1378	1.3502	1.29526	0.00318847	up
NEMP2	0.423564	0.355852	0.626883	1.08571	1.11571	1.14046	1.29326	8.55638e-06	up
USP37	0.201647	0.154808	0.53581	0.708334	0.622672	0.759565	1.27933	0.0123666	up
CD6	0.688648	0.770559	0.559114	1.48542	1.68342	1.57402	1.26831	4.57496e-08	up
CARD11	0.431043	0.453408	0.323333	0.953892	0.956806	0.922271	1.26567	1.09647e-07	up
PHF19	1.94735	2.27888	1.61525	4.44841	4.59696	4.44876	1.24432	7.75101e-08	up
PHF20L1	0.784556	0.64267	1.94579	2.49351	2.36507	2.82312	1.23702	0.00932323	up
SPRED2	0.340632	0.353229	0.301308	0.723851	0.786251	0.767889	1.2317	2.90405e-11	up
B4GALT6	0.339881	0.240884	0.670545	0.921095	0.903977	1.01301	1.22926	0.00416854	up
USP9X	0.287231	0.210594	0.659493	0.863445	0.854165	0.900903	1.22677	0.00892476	up
C3orf38	0.833815	0.687499	1.46056	2.3603	2.19573	2.17053	1.2198	0.000561995	up
KBTBD2	1.36834	1.19577	2.0174	3.44706	3.40767	3.38641	1.20403	1.52317e-05	up
ARID5B	0.288391	0.216295	0.505803	0.728406	0.754056	0.740437	1.18291	0.00160977	up
ITPKB	0.340262	0.363759	0.273024	0.699677	0.732524	0.723098	1.17743	8.75015e-08	up
SCN3A	0.262092	0.195067	0.739026	0.831161	0.765868	1.01012	1.17576	0.0296017	up
MAP3K14	0.403696	0.403214	0.331747	0.850545	0.817487	0.839474	1.17533	6.06815e-09	up
IFRD1	0.438067	0.344011	0.635157	1.05346	1.01055	1.03507	1.17276	9.85856e-05	up
SEMA4D	1.31704	1.36779	1.19307	2.67339	2.93941	2.82427	1.15888	5.78819e-11	up
KIF5B	2.23357	1.65713	6.70779	7.26098	6.93512	8.55987	1.15431	0.0385026	up
NUP153	1.07091	0.811035	1.84997	2.61485	2.7088	2.68549	1.14698	0.00181593	up
POLR1F	1.72241	1.40004	4.8892	5.65909	5.37261	6.06198	1.14441	0.0274308	up
LRRFIP1	0.50416	0.376424	1.28995	1.50613	1.47855	1.5952	1.12709	0.0244759	up
WBP4	0.845158	0.728644	1.97268	2.48106	2.3573	2.64253	1.12587	0.0110441	up
PTER	0.222106	0.173333	0.466937	0.601355	0.574353	0.636145	1.11941	0.00888852	up
MED14	0.452866	0.387095	0.726642	1.07474	1.07255	1.10788	1.09962	0.000455661	up
MIS18BP1	0.476003	0.397743	1.34325	1.51215	1.32211	1.74346	1.09756	0.0343344	up
DNM1L	0.456367	0.335933	1.22581	1.35456	1.23731	1.57486	1.0971	0.0367	up
BBIP1	0.343445	0.347844	0.701051	1.00953	0.877054	0.968845	1.08461	0.00321121	up
IDE	0.200038	0.156478	0.485691	0.560592	0.53725	0.611964	1.07124	0.0243818	up
TRIM56	7.46651	7.66941	7.26281	14.7676	15.5331	15.3382	1.06508	4.53088e-12	up
TUG1	5.76068	3.79943	12.7687	14.7956	14.2051	16.102	1.06323	0.0275549	up
PIK3R1	0.616869	0.445038	1.72669	1.83549	1.74965	2.03601	1.06253	0.0484682	up
DNAJC10	0.537459	0.401008	1.28361	1.52942	1.37202	1.55832	1.05461	0.0281529	up
STIL	0.629314	0.500497	1.19068	1.51456	1.55117	1.59203	1.0516	0.00667579	up
BORA	0.702734	0.651813	1.41491	1.86373	1.6588	2.01055	1.04607	0.00627116	up
EIF2A	1.04908	0.8726	2.24773	2.88843	2.66636	2.7578	1.04323	0.0130385	up
TLNRD1	8.61165	8.68366	6.43482	16.1963	15.6218	15.697	1.03749	8.33113e-06	up
KYAT3	1.28204	1.19812	1.48944	2.65391	2.60116	2.66536	1.03733	9.34496e-09	up
TAF2	0.298251	0.238023	0.68624	0.799948	0.778079	0.845596	1.03611	0.0221106	up
SP3	0.427507	0.322221	1.02688	1.1616	1.12177	1.2354	1.03536	0.0306364	up
TNPO1	0.579012	0.448061	1.53254	1.66237	1.58227	1.81791	1.03431	0.0411368	up
LNPK	0.196298	0.171547	0.485847	0.584113	0.531185	0.57081	1.0316	0.0247176	up
MIA3	0.877099	0.663313	1.59333	2.03982	1.92923	2.21571	1.02738	0.00834596	up
GNAI3	1.11659	0.926973	2.43155	3.02843	2.85757	2.90561	1.02198	0.0163365	up
CUL5	0.226968	0.190222	0.584909	0.628046	0.589318	0.747375	1.02173	0.0359613	up
CCNH	0.292397	0.236187	0.683142	0.771367	0.754523	0.850815	1.02095	0.0253579	up
POGLUT1	0.658987	0.544152	1.01488	1.44086	1.45725	1.46225	1.01982	0.000920894	up
NAA25	0.357802	0.269043	0.876765	0.961629	0.937077	1.03922	1.01607	0.0366066	up
BCAS2	1.54875	1.24537	2.95714	3.73964	3.64847	3.85889	1.01452	0.00900123	up
ZDHHC13	0.314857	0.268989	0.503653	0.696408	0.701563	0.724348	1.00955	0.00125811	up
HMBOX1	0.328203	0.269381	0.512759	0.699024	0.718061	0.741227	1.00309	0.00143994	up
