# Supplementary material for: Epitranscriptomic m6A modifications during reactivation of HIV-1 latency in CD4+ T cells
Source: mBio. 2024 Oct 7;15(11):e02214-24. doi: 10.1128/mbio.02214-24 (PMC11559067; doi:10.1128/mbio.02214-24)
Supplement: Table S2 — m6A-SAC-seq identifies m6A modification sites in HIV-1 RNA in reactivated J-Lat 10.6 cells. [file mbio.02214-24-s0003.xlsx]

## Sheet: HIV-1 RNA m6A sites
m6A nucleotide position				m6A/A
HIV-1 GenBank AF033819.3	J-Lat 10.6 GenBank MN989412.1	gene_name	motif	P+I_1	P+I_2	P+I_3	Average
509	1108	gag	AGACA	0.143	0.083	0.123	0.116333
543	1142	gag	AGACA	0.543	0.574	0.492	0.536333
622	1221	gag	AGACA	0.49	0.594	0.355	0.479667
640	1239	gag	AGACA	0.239	0.219	0.105	0.187667
1193	1792	gag	AGACA	0.446	0.367	0.416	0.409667
1219	1818	gag	AGACU	0.097	0.131	0.116	0.114667
1287	1886	gag	UGACA	0.122	0.115	0.126	0.121
1329	1928	gag	AGACU	0.197	0.194	0.163	0.184667
1691	2290	gag/pol	AGACC	0.109	0.147	0.092	0.116
1774	2373	gag/pol	AGACA	0.226	0.255	0.27	0.250333
1969	2568	pol	AGACA	0.48	0.435	0.549	0.488
2002	2601	pol	GGACA	0.094	0.124	0.102	0.106667
2295	2894	pol	AGACA	0.649	0.645	0.572	0.622
2463	3062	pol	AGACU	0.184	0.18	0.175	0.179667
2510	3109	pol	AGACA	0.224	0.212	0.152	0.196
2588	3187	pol	UGACA	0.126	0.163	0.087	0.125333
2625	3224	pol	AGACA	0.558	0.616	0.489	0.554333
2748	3347	pol	AGACA	0.313	0.228	0.203	0.248
3066	3665	pol	AGACU	0.249	0.28	0.239	0.256
3507	4106	pol	UGACA	0.09	0.117	0.13	0.112333
3524	4123	pol	AGACU	0.155	0.141	0.146	0.147333
3588	4187	pol	AGACU	0.146	0.167	0.138	0.150333
4122	4721	pol	UGACA	0.135	0.138	0.153	0.142
4264	4863	pol	GGACA	0.154	0.157	0.172	0.161
4295	4894	pol	AGACA	0.325	0.383	0.473	0.393667
4380	4979	pol	AGACA	0.227	0.177	0.183	0.195667
4395	4994	pol	AGACA	0.459	0.803	0.563	0.608333
4627	5226	pol/vif	AGACA	0.166	0.153	0.158	0.159
4709	5308	vif	AGACA	0.162	0.186	0.181	0.176333
4897	5496	vif	AGACC	0.103	0.101	0.106	0.103333
5000	5599	vif	GGACA	0.141	0.187	0.136	0.154667
5124	5723	vif/vpr	AGACC	0.112	0.119	0.107	0.112667
5159	5758	vif/vpr	GGACA	0.115	0.183	0.086	0.128
5200	5799	vpr	AGACA	0.254	0.235	0.175	0.221333
5566	6165	rev	AGACU	0.113	0.129	0.114	0.118667
5712	6308	vpu	AGACA	0.578	0.583	0.413	0.524667
5762	6358	vpu	AGACA	0.172	0.18	0.107	0.153
6606	7198	env	GGACA	0.2	0.218	0.209	0.209
7005	7597	env	UGACA	0.095	0.119	0.108	0.107333
7992	8584	env/rev	AGACA	0.293	0.319	0.243	0.285
7998	8590	env/rev	AGACA	0.238	0.211	0.217	0.222
8088	8680	env/rev	AGACU	0.96	1.011	0.946	0.972333
8314	8906	env	AGACA	0.394	0.432	0.376	0.400667
8630	9710	GFP/nef	GGACU	0.406	0.375	0.374	0.385
8984	10064	3'-UTR	GGACU	0.559	0.578	0.55	0.562333
8998	10078	3'-UTR	GGACU	0.665	0.642	0.629	0.645333
